# Supplementary material for: High-Throughput Genetic and Gene Expression Analysis of the RNAPII-CTD Reveals Unexpected Connections to SRB10/CDK8
Source: PLoS Genet. 2013 Aug 29;9(8):e1003758. doi: 10.1371/journal.pgen.1003758 (PMC3757075; doi:10.1371/journal.pgen.1003758)
Supplement: Table S1 — E-MAP profiles of rpb1-CTD11, 12, 13, 20 and full length mutants. (XLSX) [file pgen.1003758.s008.xlsx]

## Sheet: ArisizabalTableS1.txt
Gene	WT HIS3D::KAN - WT	WT LEU2D::KAN-GFP - WT	VPS8	ERP2	MDM10	SWC3	DEP1	FUN30	ATS1	CCR4	PMT2	LTE1	DRS2	SAW1	CLN3	ERV46	GEM1	OAF1	FLC2	PEX22	ERP1	SWD1	BUD14	KIN3	SLA1	HIR1	SCT1	PEP1	HAP3	NCL1	RPL19B	YBL036C	PSY4	EDE1	PIN4	SAS3	SHP1	SKT5	SEF1	UBP13	RPS8A	SSA3	ATG8	NUP170	YBL081W	ALG3	CDC27 - DAmP	BOI1	YBL086C
RPB1 - CTD11	1.50868	1.75413	1.52078	1.26972	-2.26684	-16.9887	-14.3091	-0.819235	1.2628	2.90862	6.66979	0.459951	5.27562	-0.297843	1.23264	-0.885724	3.28911	-2.75658	0.705815	-4.52897	-0.597257	-0.820924	-2.3436	-1.37792	2.7954	2.01011	0.830701	-0.052444	-3.6462	-0.749436	1.29054	0.104	1.68091	0.162926	2.65469	-1.06699	2.52464	0.87574	1.29974	0.838238	3.82525	1.33508	3.37077	0.14619	-1.27821	0.132779	-0.471289	1.19409	-0.005121
RPB1 - CTD12	1.00212	-0.244239	2.73861	0.698143	-1.481	-16.2749	-11.7881	-0.292803	1.93551	1.69967	2.29826	-0.057682	5.34066	1.93267	2.17595	0.103041	3.29108	-1.3156	-1.86142	-3.45091	0.319889	-0.984402	-0.737195	-2.59013	3.81785	1.23136	0.005043	0.088253	-2.5176	0.097494	1.59862	0.084461	-0.177372	-0.046212	2.20102	-1.42494	3.91657	0.722612	1.63712	-0.353792	3.95491	1.7044	2.3967	1.13741	2.93603	-2.22368	-0.499166	-0.463646	-0.392872
RPB1 - CTD13	1.87139	0.72626	3.29205	1.27321	-2.27787	-21.4826	-13.8173	0.957099	1.75062	1.0629	6.16991	0.969298	5.02587	-0.479932	2.75572	0.417809	1.91156	-1.20352	-3.59906	-3.13571	-1.39887	-0.992793	-1.50978	-2.09141	3.21741	0.717458	1.2414	1.51625	-1.8884	-1.31873	2.6446	0.046879	0.623908	1.3587	2.51933	-1.37722	4.60005	-0.718828	1.91474	-1.0571	2.25663	0.969301	2.80142	2.76618	2.3188	0.725978	0.487091	0.990797	1.465
RPB1 - CTD20	0.822169	0.47159	0.978588	-0.288328	0.106301	-13.5035	-4.85948	0.983137	-1.76916	0.270235	2.04923	0.133054	3.4206	1.93887	-0.404332	0.332331	1.00824	0.234027	-0.648996	1.19746	-0.313413	0.284788	-2.11634	-0.260273	1.90606	1.10818	-0.284463	1.642	-4.72488	0.586256	0.470522	-0.858236	-1.46374	0.532956	0.018081	0.865085	1.64514	-1.01826	1.43019	-0.581572	2.82013	-0.877353	0.516628	1.88281	0.392574	-3.44877	-0.565137	1.15356	-1.09238
RPB1 - CTDWT	0.962512	-0.94834	-0.494904	-0.940528	-1.00702	-14.3362	0.288566	-0.37357	-0.443182	0.807317	1.65811	-0.842466	2.36033	0.660847	0.918089	0.760498	0.228129	1.32538	0.668784	1.59417	1.07245	0.521655	-1.12432	-0.513947	1.8256	-0.856112	-0.115251	1.87896	-6.08461	0.211579	0.356818	-0.429243	-0.535571	-0.693751	-0.672887	0.263349	1.92626	-0.119959	-0.233643	-1.20222	0.497358	0.40112	0.95919	0.895858	1.54398	-4.55934	-0.517595	0.049721	-0.847095
[truncated: 1,179 more columns]
