# Supplementary material for: High-Throughput Genetic and Gene Expression Analysis of the RNAPII-CTD Reveals Unexpected Connections to SRB10/CDK8
Source: PLoS Genet. 2013 Aug 29;9(8):e1003758. doi: 10.1371/journal.pgen.1003758 (PMC3757075; doi:10.1371/journal.pgen.1003758)
Supplement: Table S2 — Gene expression profile of strains containing 11 or 12 heptapeptide repeats with or without deletion of CDK8 and strains containing 13 or 20 repeats or full length CTD (see attached excel file). M value is the log2 of the ratio between the two samples per gene. (XLSX) [file pgen.1003758.s009.xlsx]

## Sheet: mRNAmicroarrayCTD.txt
systematicName	geneSymbol	synonyms	bioSeqDescription	cdk8-del vs. wt	cdk8-del vs. wt	rpb1-ctrunc-CTD1-11 vs. wt	rpb1-ctrunc-CTD1-11 vs. wt	rpb1-ctrunc-CTD1-11+cdk8-del vs. wt-330rpm	rpb1-ctrunc-CTD1-11+cdk8-del vs. wt-330rpm	rpb1-ctrunc-CTD1-12 vs. wt	rpb1-ctrunc-CTD1-12 vs. wt	rpb1-ctrunc-CTD1-12+cdk8-del vs. wt-330rpm	rpb1-ctrunc-CTD1-12+cdk8-del vs. wt-330rpm	rpb1-ctrunc-CTD1-13 vs. wt	rpb1-ctrunc-CTD1-13 vs. wt	rpb1-ctrunc-CTD1-20 vs. wt	rpb1-ctrunc-CTD1-20 vs. wt	rpb1-ctrunc-CTD1-26 vs. wt	rpb1-ctrunc-CTD1-26 vs. wt
dataType				M	p_value	M	p_value	M	p_value	M	p_value	M	p_value	M	p_value	M	p_value	M	p_value
Q0010	Q0010	ORF6	Dubious mitochondrial open reading frame unlikely to encode a protein, based on available experimental and comparative sequence data; partially overlaps the dubious ORF Q0017	0.0234967	0.83282	0.0466028	0.390827	0.0490034	0.227915	-0.0017005	0.980492	0.00860162	0.894619	0.0397982	0.500412	0.00890276	0.958234	-0.0355999	0.82121
Q0017	Q0017	ORF7	Dubious mitochondrial open reading frame unlikely to encode a protein, based on available experimental and comparative sequence data; partially overlaps the dubious ORF Q0010	0.00509812	0.955117	0.0582056	0.457869	0.00390442	0.926111	0.0234967	0.745854	0.0163965	0.818394	0.0566945	0.555742	-0.00839925	0.976603	0.0268992	0.925359
Q0032	Q0032	ORF8	Dubious open reading frame unlikely to encode a protein, based on available experimental and comparative sequence data	-0.00429986	0.969427	0.0300959	0.566273	-0.0716001	0.117828	0.031494	0.57685	-0.0346996	0.697275	0.0960999	0.08973	0.0197019	0.889507	-0.0463995	0.800083
Q0045	COX1	COX1;OXI3	Subunit I of cytochrome c oxidase, which is the terminal member of the mitochondrial inner membrane electron transport chain; one of three mitochondrially-encoded subunits	-0.0992997	0.467412	-0.4834	0	0.123401	0.016069	-0.451601	0	0.105101	0.200719	0.0129977	0.903829	0.0864985	0.380919	-0.0461001	0.802953
Q0050	AI1	AI1	Reverse transcriptase required for splicing of the COX1 pre-mRNA, encoded by a mobile group II intron within the mitochondrial COX1 gene	0.177203	0.553594	-1.8379	0	0.332805	1e-06	-1.851	0	-0.0931002	0.439142	-0.256601	0.252444	-0.00189984	0.999313	-0.2575	0.585182
Q0055	AI2	AI2	Reverse transcriptase required for splicing of the COX1 pre-mRNA, encoded by a mobile group II intron within the mitochondrial COX1 gene	0.757902	0.006715	-3.2922	0	0.781897	0	-3.2456	0	0.143903	0.245391	-0.437799	0.016039	-0.230501	0.423672	-0.3457	0.296168
Q0060	AI3	AI3	Endonuclease I-SceIII, encoded by a mobile group I intron within the mitochondrial COX1 gene	0.286503	0.245493	-2.3598	0	0.639204	0	-2.1612	0	-0.00689957	0.970539	-0.371799	0.006551	-0.123601	0.600103	-0.2903	0.178493
Q0065	AI4	AI4	Endonuclease I-SceII, encoded by a mobile group I intron within the mitochondrial COX1 gene; intron is normally spliced by the BI4p maturase but AI4p can mutate to acquire the same maturase activity	0.734603	0.007213	-4.5462	0	0.724301	0	-4.5787	0	0.0941009	0.527267	-0.246099	0.05929	0.0913952	0.731118	-0.173799	0.505415
Q0070	AI5_ALPHA	AI5_ALPHA	Endonuclease I-SceIV, involved in intron mobility; encoded by a mobile group I intron within the mitochondrial COX1 gene	0.610804	0.021654	-4.4573	0	0.618398	0	-4.386	0	-0.0585	0.744511	-0.1866	0.127624	0.162004	0.334183	-0.269999	0.155532
Q0075	AI5_BETA	AI5_BETA	Protein of unknown function, encoded within an intron of the mitochondrial COX1 gene; translational initiation codon is predicted to be ATA rather than ATG	0.371403	0.029779	-1.345	0	0.316505	0	-1.3556	0	-0.0431999	0.61712	-0.1848	0.024196	0.0638066	0.724616	-0.1235	0.421584
Q0080	ATP8	AAP1;ATP8	Subunit 8 of the F0 sector of mitochondrial inner membrane F1-F0 ATP synthase, encoded on the mitochondrial genome	0.5591	0.005388	-1.8272	0	0.551501	0	-1.8234	0	0.0951953	0.320226	-0.124899	0.517728	0.0938982	0.793416	-0.2882	0.348188
Q0085	ATP6	ATP6;OLI2;OLI4;PHO1	Mitochondrially encoded subunit a of the F0 sector of mitochondrial F1F0 ATP synthase, which is a large, evolutionarily conserved enzyme complex required for ATP synthesis	0.227396	0.098748	-0.581199	0	0.145404	0.000799	-0.588999	0	-0.00900014	0.896145	-0.0751993	0.408816	-0.0307003	0.912015	-0.152701	0.306075
Q0092	Q0092	ORF5	Dubious open reading frame unlikely to encode a protein, based on available experimental and comparative sequence data	0.388399	0	-0.1276	0.076324	0.0061041	0.914927	-0.0840998	0.181847	0.0850031	0.187167	-0.0364001	0.718106	0.0280033	0.882406	-0.0594994	0.851002
Q0105	COB	COB;COB1;CYTB	Cytochrome b, mitochondrially encoded subunit of the ubiquinol-cytochrome c reductase complex which includes Cobp, Rip1p, Cyt1p, Cor1p, Qcr2p, Qcr6p, Qcr7p, Qcr8p, Qcr9p, and Qcr10p	0.049798	0.529539	-0.0772998	0.334451	0.0729016	0.064242	-0.0631996	0.341507	0.0265026	0.698045	0.0704992	0.543752	0.038394	0.846496	-0.00249947	0.993894
Q0110	BI2	BI2	Mitochondrial mRNA maturase with a role in splicing, encoded by both exon and intron sequences of partially processed COB mRNA	0.420499	0.001531	-0.555299	1.4e-05	0.0915035	0.041579	-0.477299	3.2e-05	-0.0191002	0.797514	-0.111199	0.430263	-0.0576004	0.826246	-0.159199	0.54238
Q0115	BI3	BI3	Mitochondrial mRNA maturase, forms a complex with Mrs1p to mediate splicing of the bI3 intron of the COB gene; encoded by both exon and intron sequences of partially processed COB mRNA	0.0859005	0.517007	-0.2571	0.01228	0.0718038	0.238848	-0.229	0.008537	0.102295	0.09602	-0.0169995	0.911601	0.0207973	0.943712	-0.0804006	0.77909
Q0120	BI4	BI4	Mitochondrial mRNA maturase, forms a complex with Nam2p to mediate splicing of the bI4 intron of the COB gene; encoded by both exon and intron sequences of partially processed COB mRNA	0.386701	0.017865	-0.9386	0	0.121599	0.019551	-0.954199	0	-0.0995006	0.183618	-0.115501	0.448111	0.0347932	0.921102	-0.180301	0.519875
Q0130	OLI1	ATP9;OLI1;OLI3	F0-ATP synthase subunit c (ATPase-associated proteolipid), encoded on the mitochondrial genome; mutation confers oligomycin resistance; expression is specifically dependent on the nuclear genes AEP1 and AEP2	0.656798	0.053173	-5.3095	0	1.0428	0	-5.3797	0	0.51	0.002274	-0.1815	0.310597	0.0172948	0.978878	-0.3185	0.296168
Q0140	VAR1	VAR1;VARI	Mitochondrial ribosomal protein of the small subunit, mitochondrially-encoded; polymorphic in different strains due to variation in number of AAT (asparagine) codons; translated near the mitochondrial inner membrane	0.3466	0.029997	-0.402201	0.000961	0.0803029	0.0591	-0.323	0.00288	-0.0951005	0.100572	-0.1214	0.395855	-0.000900523	0.999666	-0.228099	0.314829
Q0142	Q0142	ORF9	Dubious open reading frame unlikely to encode a protein, based on available experimental and comparative sequence data; partially overlaps dubious open reading frame Q0143	0.0520959	0.490474	0.0343989	0.697339	0.00570179	0.886443	0.00309846	0.975461	-0.0205995	0.762968	0.00699451	0.957243	-0.0202995	0.923424	-0.0315007	0.904808
Q0143	Q0143	ORF10	Dubious open reading frame unlikely to encode a protein, based on available experimental and comparative sequence data	0.0225028	0.737708	0.208305	0.000396	0.130694	0.00399	0.204904	0.000318	0.114793	0.075048	0.0388997	0.621336	-0.0264005	0.862188	0.0406961	0.803884
Q0144	Q0144		Dubious open reading frame unlikely to encode a protein, based on available experimental and comparative sequence data	0.162004	0.049009	-0.0133998	0.90273	0.0473011	0.232121	0.0447019	0.681954	0.0891049	0.199994	0.0502022	0.726194	0.0403033	0.877479	0.0641931	0.839639
Q0160	SCEI	OMEGA;SCEI	I-SceI DNA endonuclease, encoded by the mitochondrial group I intron of the 21S_rRNA gene; mediates gene conversion that propagates the intron into intron-less copies of the 21S_rRNA gene	0.166805	0.203263	-0.1599	0.008518	-0.00959982	0.796776	-0.195999	0.000899	0.0246034	0.692645	-0.0215993	0.808199	0.0613062	0.592194	-0.0323002	0.868818
Q0182	Q0182	ORF11	Dubious open reading frame unlikely to encode a protein, based on available experimental and comparative sequence data	-0.0165996	0.843054	-0.00500038	0.951666	-0.0452007	0.28653	-0.0312	0.672328	-0.0409005	0.483642	0.0479013	0.664531	0.00600353	0.98224	-0.0106997	0.970223
Q0250	COX2	COX2;OXI1;OXII	Subunit II of cytochrome c oxidase, which is the terminal member of the mitochondrial inner membrane electron transport chain; one of three mitochondrially-encoded subunits	-0.1986	0.015404	-0.0576995	0.435152	0.0365948	0.517621	-0.1322	0.0386	-0.0799995	0.13651	0.0574017	0.536544	0.0785962	0.561825	0.00410583	0.986909
Q0255	Q0255	ORF1;RF1	Maturase-like protein	-0.00249947	0.9762	0.0824982	0.333565	0.0432045	0.237681	0.0286964	0.738829	0.0302937	0.676915	0.0419018	0.73807	-0.00230005	0.994958	0.0162966	0.961224
Q0275	COX3	COX3;OXI2	Subunit III of cytochrome c oxidase, which is the terminal member of the mitochondrial inner membrane electron transport chain; one of three mitochondrially-encoded subunits	0.0207973	0.863654	-0.223401	6e-05	0.0502022	0.247699	-0.173201	0.000794	0.000100985	0.999069	-0.0107999	0.904056	-0.0274	0.821404	-0.0703999	0.628014
Q0297	Q0297	ORF12	Dubious open reading frame of the mitochondrial genome; unlikely to encode a protein, based on available experimental and comparative sequence data; partially overlaps the verified gene RPM1	0.0452053	0.653989	-0.133901	0.074733	0.0687946	0.135027	-0.159301	0.019001	0.104404	0.100356	0.0496029	0.644917	0.148505	0.205681	-0.1242	0.439825
YAL001C	TFC3	FUN24;TFC3;TSV115	Largest of six subunits of the RNA polymerase III transcription initiation factor complex (TFIIIC); part of the TauB domain of TFIIIC that binds DNA at the BoxB promoter sites of tRNA and similar genes; cooperates with Tfc6p in DNA binding	0.212495	0.000369	-0.162401	0.00494	-0.2233	6e-06	-0.162401	0.004663	-0.219199	0.001567	-0.1653	0.008389	-0.0346006	0.79489	-0.0402002	0.822952
YAL002W	VPS8	FUN15;VPL8;VPS8;VPT8	Membrane-associated protein that interacts with Vps21p to facilitate soluble vacuolar protein localization; component of the CORVET complex; required for localization and trafficking of the CPY sorting receptor; contains RING finger motif	0.188198	0.000859	0.0248019	0.618355	-0.0863006	0.040111	-0.0125001	0.809413	-0.1008	0.091706	0.00289691	0.973965	0.0269983	0.904102	0.0209964	0.913052
YAL003W	EFB1	EFB1;TEF5	Translation elongation factor 1 beta; stimulates nucleotide exchange to regenerate EF-1 alpha-GTP for the next elongation cycle; part of the EF-1 complex, which facilitates binding of aminoacyl-tRNA to the ribosomal A site	-1.1527	0	-0.759901	0	-0.174	0.000249	-0.349099	0.000316	-0.692301	0	0.203101	0.032502	0.0925051	0.597933	0.137399	0.499601
YAL004W	YAL004W		Dubious open reading frame unlikely to encode a protein, based on available experimental and comparative sequence data; completely overlaps verified gene SSA1/YAL005C	-0.199399	0.002368	-0.1547	0.037022	-0.00549993	0.888552	-0.1634	0.021098	-0.1991	0.007822	-0.0211	0.863751	0.00489684	0.988275	0.00669298	0.982208
YAL005C	SSA1	SSA1;YG100	ATPase involved in protein folding and nuclear localization signal (NLS)-directed nuclear transport; member of heat shock protein 70 (HSP70) family; forms a chaperone complex with Ydj1p; localized to the nucleus, cytoplasm, and cell wall	-0.441	0.028772	0.859302	0	-0.1357	0.008612	0.657704	0	-0.3719	0.006948	-0.0734995	0.532799	0.00439352	0.992083	-0.0182993	0.958963
YAL007C	ERP2	ERP2	Protein that forms a heterotrimeric complex with Erp1p, Emp24p, and Erv25p; member, along with Emp24p and Erv25p, of the p24 family involved in ER to Golgi transport and localized to COPII-coated vesicles	0.234599	0.000524	0.0295024	0.51792	0.0738065	0.044971	0.046002	0.301741	0.248899	0.006018	-0.0568003	0.304195	-0.0182993	0.889507	-0.0454002	0.758677
YAL008W	FUN14	FUN14	Mitochondrial protein of unknown function	0.572405	0	0.0331023	0.652878	0.203903	0.000363	0.1424	0.013879	0.342498	0.000145	-0.0231994	0.818237	-0.0455997	0.740053	-0.0149004	0.945226
YAL009W	SPO7	SPO7	Putative regulatory subunit of Nem1p-Spo7p phosphatase holoenzyme, regulates nuclear growth by controlling phospholipid biosynthesis, required for normal nuclear envelope morphology, premeiotic replication, and sporulation	-0.1361	0.159366	0.0946009	0.034423	-0.1054	0.005164	-0.0380996	0.476172	-0.00589968	0.939092	0.0563061	0.381	0.0241069	0.853443	-0.00309935	0.985592
YAL010C	MDM10	FUN37;MDM10	Subunit of both the Mdm10-Mdm12-Mmm1 complex and the mitochondrial sorting and assembly machinery (SAM complex); functions in both the general and Tom40p-specific pathways for import and assembly of outer membrane beta-barrel proteins	0.0507037	0.495195	0.0597014	0.197303	0.0791016	0.073112	0.106603	0.014878	0.0222044	0.780265	-0.0662008	0.356883	0.0371995	0.702057	0.00489684	0.980915
YAL011W	SWC3	SWC1;SWC3	Protein of unknown function, component of the SWR1 complex, which exchanges histone variant H2AZ (Htz1p) for chromatin-bound histone H2A; required for formation of nuclear-associated array of smooth endoplasmic reticulum known as karmellae	0.0302937	0.707542	0.0655034	0.457869	-0.0539998	0.32016	0.0321008	0.686949	-0.0388005	0.570657	0.0161968	0.896728	-0.0674006	0.677509	-0.0835998	0.702368
YAL012W	CYS3	CYI1;CYS3;FUN35;STR1	Cystathionine gamma-lyase, catalyzes one of the two reactions involved in the transsulfuration pathway that yields cysteine from homocysteine with the intermediary formation of cystathionine	-0.237801	0.001871	0.465703	0	0.0620941	0.086034	0.2675	2e-05	-0.190701	0.008776	0.2749	0.000362	0.0566945	0.675584	-0.0495002	0.788817
YAL013W	DEP1	DEP1;FUN54	Transcriptional modulator involved in regulation of structural phospholipid biosynthesis genes and metabolically unrelated genes, as well as maintenance of telomeres, mating efficiency, and sporulation	-0.114401	0.129549	0.441005	3e-06	0.0338071	0.531015	0.3353	0.000112	-0.0247998	0.703887	0.0635029	0.532	-0.00810035	0.980649	0.0044942	0.986909
YAL014C	SYN8	SLT2;SYN8;UIP2	Endosomal SNARE related to mammalian syntaxin 8	0.0107942	0.893225	0.474202	0	0.0502022	0.453293	0.173703	0.013212	0.0528054	0.457073	0.011195	0.921628	-0.0710999	0.588435	-0.0374006	0.871983
YAL015C	NTG1	FUN33;NTG1;SCR1	DNA N-glycosylase and apurinic/apyrimidinic (AP) lyase involved in base excision repair; distribution between nucleus and mitochondrion varies according to which compartment is under oxidative stress and is also sumoylation-dependent	0.147398	0.074718	0.192497	0.006878	0.290401	1.1e-05	0.0206978	0.772228	0.251495	0.003287	0.016696	0.88243	0.0156974	0.943712	-0.0167995	0.94852
YAL016W	TPD3	FUN32;TPD3	Regulatory subunit A of the heterotrimeric protein phosphatase 2A, which also contains regulatory subunit Cdc55p and either catalytic subunit Pph21p or Pph22p; required for cell morphogenesis and for transcription by RNA polymerase III	0.204804	0.000493	0.347496	0	0.100197	0.013962	0.200203	0.000212	0.0224033	0.759749	0.0205982	0.813324	-0.0407996	0.750439	-0.0222995	0.913878
YAL017W	PSK1	FUN31;PSK1	One of two (see also PSK2) PAS domain containing S/T protein kinases; coordinately regulates protein synthesis and carbohydrate metabolism and storage in response to a unknown metabolite that reflects nutritional status	0.801001	0	0.256999	0.00036	0.5503	0	0.179396	0.001308	0.524796	1e-06	-0.00230005	0.981768	-0.0107999	0.950546	-0.00629956	0.975572
YAL018C	YAL018C		Putative protein of unknown function	0.038998	0.627189	-0.0730002	0.474513	0.052402	0.179906	-0.0126005	0.906969	0.0594937	0.349422	0.0344975	0.817413	-0.00109975	0.998955	-0.00400036	0.991845
YAL019W	FUN30	FUN30	Protein whose overexpression affects chromosome stability, potential Cdc28p substrate; homolog of Snf2p; the authentic, non-tagged protein is detected in highly purified mitochondria in high-throughput studies	0.0467006	0.588679	-0.283401	0.000157	0.0996992	0.013868	-0.0740993	0.323938	-0.0354003	0.588206	0.0142982	0.902772	0.0697984	0.590098	0.0853023	0.628014
YAL020C	ATS1	ATS1;FUN28;KTI13	Protein required, with Elongator complex, Kti11p, and Kti12p, for modification of wobble nucleosides in tRNA; has a potential role in regulatory interactions between microtubules and the cell cycle	-0.0560007	0.397376	0.166201	0.003635	-0.166401	0.001584	0.0785962	0.154021	-0.1121	0.119717	-0.0365007	0.667351	0.0338071	0.822622	-0.0367996	0.852207
YAL021C	CCR4	CCR4;FUN27;NUT21	Component of the CCR4-NOT transcriptional complex, which is involved in regulation of gene expression; component of the major cytoplasmic deadenylase, which is involved in mRNA poly(A) tail shortening	-0.1844	0.026517	0.158505	0.129148	-0.3102	1e-06	0.0996992	0.35171	-0.1134	0.267649	0.0539037	0.763876	-0.00749983	0.988275	0.0645932	0.868941
YAL022C	FUN26	FUN26	Nucleoside transporter with broad nucleoside selectivity; localized to intracellular membranes	-0.233	0.000292	-0.041	0.370477	-0.211	7.1e-05	-0.0651001	0.137545	-0.0637997	0.255401	0.0534033	0.381	0.0317057	0.763416	0.0575958	0.637076
YAL023C	PMT2	FUN25;PMT2	Protein O-mannosyltransferase, transfers mannose residues from dolichyl phosphate-D-mannose to protein serine/threonine residues; acts in a complex with Pmt1p, can instead interact with Pmt5p in some conditions; target for new antifungals	-0.0984994	0.1218	-0.253101	5e-05	0.0298981	0.446356	-0.1621	0.00488	0.125598	0.04719	0.0894982	0.243736	0.0412009	0.758528	0.0683957	0.68284
YAL024C	LTE1	LTE1;MSI2	Putative GDP/GTP exchange factor required for mitotic exit at low temperatures; acts as a guanine nucleotide exchange factor (GEF) for Tem1p, which is a key regulator of mitotic exit; physically associates with Ras2p-GTP	-0.0995996	0.238817	0.054001	0.422466	-0.0987002	0.020225	0.100305	0.143129	-0.0984005	0.099182	0.0513025	0.598437	0.0371995	0.831794	0.0422941	0.866784
YAL025C	MAK16	MAK16	Essential nuclear protein, constituent of 66S pre-ribosomal particles; required for maturation of 25S and 5.8S rRNAs; required for maintenance of M1 satellite double-stranded RNA of the L-A virus	-0.289101	0.000612	-0.485	0	-0.1791	0.002041	-0.1054	0.06816	-0.207499	0.003824	0.00789873	0.936674	-0.0631002	0.639952	0.0772977	0.64661
YAL026C	DRS2	DRS2;FUN38;SWA3	Aminophospholipid translocase (flippase) that maintains membrane lipid asymmetry in post-Golgi secretory vesicles; contributes to clathrin-coated vesicle formation and endocytosis; mutations in human homolog ATP8B1 result in liver disease	0.164194	0.052909	0.125096	0.017454	-0.1059	0.006005	0.038099	0.479479	-0.0533006	0.381162	-0.0412004	0.597198	-0.041	0.73925	0.0740944	0.580778
YAL027W	SAW1	SAW1	Protein involved in Rad1p/Rad10p-dependent removal of 3'-nonhomologous tails during double-strand break repair via single-strand annealing; green fluorescent protein (GFP)-fusion protein localizes to the nucleus	-0.437	0	0.175199	0.00084	-0.236199	9e-06	0.038998	0.417562	-0.2925	7.9e-05	0.0200007	0.797427	0.00900312	0.963303	-0.0630007	0.61626
YAL028W	FRT2	FRT2;HPH2	Tail-anchored endoplasmic reticulum membrane protein, interacts with homolog Frt1p but is not a substrate of calcineurin (unlike Frt1p), promotes growth in conditions of high Na+, alkaline pH, or cell wall stress; potential Cdc28p substrate	0.692802	0	0.314499	7.2e-05	0.292805	1e-06	0.1377	0.024146	0.226706	0.001979	-0.0556003	0.520059	-0.0204004	0.912015	-0.0768006	0.653075
YAL029C	MYO4	FUN22;MYO4;SHE1	One of two type V myosin motors (along with MYO2) involved in actin-based transport of cargos; required for mRNA transport, including ASH1 mRNA, and facilitating the growth and movement of ER tubules into the growing bud along with She3p	-0.0136998	0.871769	0.212196	0.000682	-0.0459005	0.339722	0.359105	0	-0.0574007	0.455358	0.0821984	0.260292	0.0728055	0.534049	0.0378039	0.8649
YAL030W	SNC1	SNC1	Vesicle membrane receptor protein (v-SNARE) involved in the fusion between Golgi-derived secretory vesicles with the plasma membrane; proposed to be involved in endocytosis; member of the synaptobrevin/VAMP family of R-type v-SNARE proteins	0.215405	0.002661	0.445102	0	0.0173946	0.665429	0.316795	0	0.176999	0.029464	-0.0084007	0.924252	-0.0663005	0.479495	-0.0359001	0.83408
YAL031C	GIP4	FUN21;GIP4	Cytoplasmic Glc7-interacting protein whose overexpression relocalizes Glc7p from the nucleus and prevents chromosome segregation; potential Cdc28p substrate	0.471999	0	0.0225028	0.644102	0.130694	0.001204	-0.0285002	0.595447	0.112794	0.034796	-0.0583994	0.319427	-0.0156002	0.910085	-0.0236994	0.883193
YAL032C	PRP45	FUN20;PRP45	Protein required for pre-mRNA splicing; associates with the spliceosome and interacts with splicing factors Prp22p and Prp46p; orthologous to human transcriptional coactivator SKIP and can activate transcription of a reporter gene	-0.1115	0.13017	-0.3214	1e-06	0.0193034	0.590974	-0.266901	2.9e-05	-0.0698001	0.178802	0.0227016	0.800743	0.0399946	0.745085	-0.0054	0.979504
YAL033W	POP5	FUN53;POP5	Subunit of both RNase MRP, which cleaves pre-rRNA, and nuclear RNase P, which cleaves tRNA precursors to generate mature 5' ends	-0.270599	0.000413	-0.1957	0.000129	-0.3222	0	-0.1851	7.5e-05	-0.118201	0.165321	0.0120966	0.869217	0.0292055	0.786504	-0.0891998	0.418877
YAL034C	FUN19	FUN19	Non-essential protein of unknown function; expression induced in response to heat stress	0.4629	0	0.119994	0.072085	0.210102	3e-05	0.0941009	0.12369	0.132103	0.023499	-0.1646	0.033973	-0.0545002	0.726638	-0.158099	0.213776
YAL034W-A	MTW1	DSN3;MTW1;NSL2	Essential component of the MIND kinetochore complex (Mtw1p Including Nnf1p-Nsl1p-Dsn1p) which joins kinetochore subunits contacting DNA to those contacting microtubules; critical to kinetochore assembly	-0.0666993	0.287152	0.123203	0.037546	-0.0688994	0.100163	0.00590296	0.943591	-0.131599	0.045427	-0.0430007	0.618605	-0.0285002	0.863042	0.00319923	0.989187
YAL034C-B	YAL034C-B	YAL035C-A	Dubious open reading frame unlikely to encode a protein, based on available experimental and comparative sequence data	-0.1116	0.079129	0.0035015	0.968783	0.0623013	0.125961	-0.0395002	0.648927	0.0462955	0.485979	0.0628954	0.560739	-0.0242994	0.919124	-0.00429986	0.988163
YAL035W	FUN12	FUN12;yIF2	GTPase, required for general translation initiation by promoting Met-tRNAiMet binding to ribosomes and ribosomal subunit joining; homolog of bacterial IF2	0.0759022	0.298434	0.209403	0.006236	-0.0876996	0.014818	0.0870011	0.206648	-0.2714	0.000119	0.00539999	0.96419	-0.0384996	0.826246	0.0431065	0.853323
YAL036C	RBG1	FUN11;RBG1	Member of the DRG family of GTP-binding proteins; associates with translating ribosomes; interacts with Tma46p, Ygr250cp, Gir2p and Yap1p via two-hybrid	-0.414199	0	-0.2909	0.000277	-0.257701	2e-06	-0.252499	8.1e-05	-0.3723	1.8e-05	0.0683957	0.408776	0.00860162	0.970017	0.0044942	0.985592
YAL037W	YAL037W		Putative protein of unknown function	-0.183001	0.007573	-0.2254	0.001164	-0.426901	0	-0.2438	2.8e-05	-0.1983	0.005207	-0.210301	0.000662	-0.1202	0.14244	-0.0215993	0.923491
YAL038W	CDC19	CDC19;PYK1	Pyruvate kinase, functions as a homotetramer in glycolysis to convert phosphoenolpyruvate to pyruvate, the input for aerobic (TCA cycle) or anaerobic (glucose fermentation) respiration	1.0156	0	0.531898	0	0.348799	1e-06	0.356504	5e-06	0.424202	1.3e-05	-0.1526	0.110507	-0.1085	0.398012	-0.115901	0.476105
YAL039C	CYC3	CYC3	Cytochrome c heme lyase (holocytochrome c synthase), attaches heme to apo-cytochrome c (Cyc1p or Cyc7p) in the mitochondrial intermembrane space; human ortholog may have a role in microphthalmia with linear skin defects (MLS)	0.130206	0.065561	0.674198	0	0.0707053	0.085399	0.539601	0	0.110804	0.170408	0.0540983	0.417121	-0.101501	0.155836	-0.1198	0.177783
YAL040C	CLN3	CLN3;DAF1;FUN10;WHI1	G1 cyclin involved in cell cycle progression; activates Cdc28p kinase to promote the G1 to S phase transition; plays a role in regulating transcription of the other G1 cyclins, CLN1 and CLN2; regulated by phosphorylation and proteolysis	0.922997	0	-0.0983001	0.236748	0.286302	2e-06	0.154894	0.050317	0.376902	9.4e-05	-0.0768006	0.531394	-0.0245004	0.919124	-0.0075999	0.98247
YAL041W	CDC24	CDC24;CLS4	Guanine nucleotide exchange factor (GEF or GDP-release factor) for Cdc42p; required for polarity establishment and maintenance, and mutants have morphological defects in bud formation and shmooing	0.125201	0.057291	0.0190044	0.708273	-0.0820993	0.026411	-0.00320056	0.965847	-0.1585	0.012917	0.0291065	0.7082	-0.0321998	0.777227	0.045401	0.767988
YAL042W	ERV46	ERV46;FUN9	Protein localized to COPII-coated vesicles, forms a complex with Erv41p; involved in the membrane fusion stage of transport	0.0926946	0.091952	0.325997	0	-0.0388998	0.352679	0.207406	0.000134	-0.0278	0.774797	0.0685057	0.333824	0.0396999	0.729016	-0.0608998	0.689044
YAL043C	PTA1	FUN39;PTA1	Subunit of holo-CPF, a multiprotein complex and functional homolog of mammalian CPSF, required for the cleavage and polyadenylation of mRNA and snoRNA 3' ends; involved in pre-tRNA processing; binds to the phosphorylated CTD of RNAPII	0.042098	0.573492	0.0126974	0.829333	0.0401069	0.30772	-0.1725	0.001045	-0.0775997	0.280146	0.0188051	0.8128	0.0732033	0.40052	0.0394051	0.802934
YAL042C-A	YAL042C-A	YAL043C-A	Dubious open reading frame unlikely to encode a protein, based on available experimental and comparative sequence data; partially overlaps verified ORF ERV46/YAL042W; YAL042C-A is a non-essential gene	0.00149962	0.988779	0.00439352	0.941069	0.101206	0.022791	-0.00480061	0.941691	0.0697022	0.222117	0.0502022	0.488125	-0.00649953	0.977047	-0.00359968	0.985426
YAL044C	GCV3	GCV3	H subunit of the mitochondrial glycine decarboxylase complex, required for the catabolism of glycine to 5,10-methylene-THF; also required for all protein lipoylation; expression is regulated by levels of 5,10-methylene-THF	-0.462499	0	0.426501	0	-0.4552	0	0.212295	0.001497	-0.2881	0.003054	0.0996992	0.277669	0.0518036	0.745085	-0.00609961	0.981379
YAL044W-A	YAL044W-A		Putative protein of unknown function; similar to S. pombe uvi31 which is a putative DNA repair protein	0.166304	0.012553	0.144503	0.003656	0.0179931	0.600104	0.0856966	0.069031	0.0948981	0.139245	0.0461977	0.518699	0.0642069	0.539919	0.0401069	0.788817
YAL045C	YAL045C		Dubious open reading frame unlikely to encode a protein, based on available experimental and comparative sequence data; almost completely overlaps YAL044W-A	0.0853975	0.212659	-0.0159999	0.737627	0.143903	0.000829	-0.0421998	0.347633	0.209304	0.003807	-0.00330033	0.970286	-0.0123997	0.934552	-0.00410019	0.98247
YAL046C	AIM1	AIM1	Protein involved in mitochondrial function or organization; null mutant displays elevated frequency of mitochondrial genome loss	0.0426023	0.621057	-0.0208995	0.659262	-0.163	0.000644	-0.1223	0.005999	-0.0620997	0.314253	-0.0695003	0.319427	-0.0392007	0.731733	-0.0623995	0.564869
YAL047C	SPC72	LDB4;SPC72	Component of the cytoplasmic Tub4p (gamma-tubulin) complex, binds spindle pole bodies and links them to microtubules; has roles in astral microtubule formation and stabilization	-0.0812993	0.227118	-0.0566998	0.215198	-0.0275	0.457427	-0.0778996	0.07523	-0.0892996	0.124801	0.0373963	0.568062	0.0257942	0.826161	0.0268001	0.870993
YAL048C	GEM1	GEM1;GON1	Evolutionarily-conserved tail-anchored outer mitochondrial membrane GTPase which regulates mitochondrial morphology; cells lacking Gem1p contain collapsed, globular, or grape-like mitochondria; not required for pheromone-induced cell death	-0.0656994	0.439572	0.236303	0.000156	-0.1719	0.000145	0.204103	0.000418	-0.1834	0.007743	-0.0320007	0.717043	-0.0719003	0.632673	-0.0274	0.901928
YAL049C	AIM2	AIM2	Cytoplasmic protein involved in mitochondrial function or organization; null mutant displays reduced frequency of mitochondrial genome loss; potential Hsp82p interactor	0.150105	0.059034	0.0448977	0.551166	0.0965048	0.024509	0.0671017	0.247818	0.0558065	0.340135	-0.1372	0.04062	-0.0328004	0.82734	-0.0357004	0.86073
YAL051W	OAF1	OAF1;YAF1	Oleate-activated transcription factor, acts alone and as a heterodimer with Pip2p; activates genes involved in beta-oxidation of fatty acids and peroxisome organization and biogenesis	0.189995	0.001181	0.238004	1.5e-05	-0.0880998	0.013998	0.100305	0.025244	-0.0723993	0.212769	-0.00249947	0.978	-0.0207004	0.872032	-0.0017005	0.993617
YAL053W	FLC2	FLC2;HUF2	Putative FAD transporter; required for uptake of FAD into endoplasmic reticulum; involved in cell wall maintenance	0.0143981	0.849448	-0.0149995	0.82071	0.225003	1e-05	0.264801	9.6e-05	0.179702	0.008789	0.0889014	0.266543	0.0122969	0.956288	0.103598	0.519875
YAL054C	ACS1	ACS1;FUN44	Acetyl-coA synthetase isoform which, along with Acs2p, is the nuclear source of acetyl-coA for histone acetlyation; expressed during growth on nonfermentable carbon sources and under aerobic conditions	0.379499	0	0.0523046	0.292289	-0.228699	9e-06	0.0856014	0.067394	0.0354972	0.654272	-0.116099	0.044704	-0.051	0.616753	-0.0775997	0.519875
YAL055W	PEX22	PEX22;YAF5	Putative peroxisomal membrane protein required for import of peroxisomal proteins, functionally complements a Pichia pastoris pex22 mutation	0.00990608	0.90812	0.294194	3.5e-05	-0.100999	0.05108	0.171501	0.004409	-0.0970003	0.135096	0.0975973	0.181632	0.0379023	0.816108	0.0155975	0.945226
YAL056W	GPB2	GPB2;KRH1	Multistep regulator of cAMP-PKA signaling; inhibits PKA downstream of Gpa2p and Cyr1p, thereby increasing cAMP dependency; inhibits Ras activity through direct interactions with Ira1p/2p; regulated by G-alpha protein Gpa2p; homolog of Gpb1p	0.227297	0.000543	-0.1062	0.016575	-0.0442007	0.212928	-0.223401	1.2e-05	-0.0957001	0.090228	-0.0126995	0.868342	-0.0151001	0.92366	0.00870201	0.962408
YAL056C-A	YAL056C-A	YAL058C-A	Dubious open reading frame unlikely to encode a protein, based on available experimental and comparative sequence data	-0.0792006	0.25689	0.0471056	0.6559	-0.0246002	0.551531	0.0502022	0.582048	-0.0855993	0.17581	0.0308022	0.839403	-0.0427005	0.889063	-0.0608005	0.853323
YAL058W	CNE1	CNE1;FUN48	Calnexin; integral membrane ER chaperone involved in folding and quality control of glycoproteins; chaperone activity is inhibited by Mpd1p, with which Cne1p interacts; 24% identical to mammalian calnexin; Ca+ binding not yet shown in yeast	-0.1888	0.001062	0.0164963	0.779936	-0.203	5.8e-05	-0.0104003	0.894904	-0.1361	0.035634	0.167602	0.011109	0.0718999	0.439612	0.0715018	0.597503
YAL059W	ECM1	ECM1	Protein of unknown function, localized in the nucleoplasm and the nucleolus, genetically interacts with MTR2 in 60S ribosomal protein subunit export	-0.580299	0	-0.486499	1e-06	-0.1961	5.6e-05	-0.295001	4.9e-05	-0.208499	0.010336	0.0787055	0.321876	-0.0984005	0.370869	0.0146981	0.954182
YAL060W	BDH1	BDH;BDH1	NAD-dependent (R,R)-butanediol dehydrogenase, catalyzes oxidation of (R,R)-2,3-butanediol to (3R)-acetoin, oxidation of meso-butanediol to (3S)-acetoin, and reduction of acetoin; enhances use of 2,3-butanediol as an aerobic carbon source	-0.242599	0.009787	-0.0659002	0.529885	-0.595199	0	0.0297002	0.70994	-0.6339	0	-0.3008	0.000604	0.014898	0.960696	-0.0565002	0.848133
YAL061W	BDH2	BDH2	Putative medium-chain alcohol dehydrogenase with similarity to BDH1; transcription induced by constitutively active PDR1 and PDR3; BDH2 is an essential gene	3.0856	0	0.645997	0.002415	1.0352	0	0.219004	0.148017	1.2392	0	-0.245701	0.205881	-0.4843	0.034576	-0.312199	0.366899
YAL062W	GDH3	FUN51;GDH3	NADP(+)-dependent glutamate dehydrogenase, synthesizes glutamate from ammonia and alpha-ketoglutarate; rate of alpha-ketoglutarate utilization differs from Gdh1p; expression regulated by nitrogen and carbon sources	-0.0976007	0.281774	-0.1227	0.048054	-0.3629	0	-0.1193	0.053637	-0.348899	1.2e-05	-0.0883007	0.260112	0.0980018	0.39075	-0.0320995	0.88229
YAL063C	FLO9	FLO9	Lectin-like protein with similarity to Flo1p, thought to be expressed and involved in flocculation	3.0587	0	0.362498	1.8e-05	0.611305	0	0.315404	0	1.1418	3e-06	0.128597	0.047589	0.00200395	0.994918	0.000100985	0.999254
YAL064C-A	TDA8	TDA8;YAL065C-A	Putative protein of unknown function; YAL064C-A is not an essential gene	0.0791972	0.259068	0.0421961	0.567398	0.0106939	0.780012	0.0325946	0.66899	0.0902031	0.133668	0.0413972	0.715771	0.00709501	0.981364	0.0693997	0.764219
YAL064W	YAL064W		Protein of unknown function; may interact with ribosomes, based on co-purification experiments	0.0999011	0.055918	-0.103599	0.076065	-0.123601	0.00181	-0.0478006	0.458945	-0.0874007	0.11048	-0.0683003	0.390372	0.012397	0.950788	0.00439352	0.984354
YAL064W-B	YAL064W-B		Fungal-specific protein of unknown function	-0.130601	0.039448	-0.0445994	0.454228	-0.0660996	0.077335	-0.0288004	0.684324	-0.108001	0.056805	0.0509962	0.574584	0.0203991	0.911345	0.0019031	0.9951
YAL065C	YAL065C		Putative protein of unknown function; has homology to FLO1; possible pseudogene	-0.0794003	0.209886	-0.0412998	0.636045	0.0652	0.083591	-0.00230005	0.982067	0.0363978	0.581092	0.0455967	0.710561	-0.0337999	0.882406	-0.00470074	0.987816
YAL066W	YAL066W		Dubious open reading frame unlikely to encode a protein, based on available experimental and comparative sequence data	-0.00980026	0.907457	-0.0198006	0.824824	-0.0110005	0.821333	-0.0105005	0.917328	-0.0352007	0.61778	0.0183066	0.894097	-0.0017005	0.996117	0.0388997	0.918807
YAL067C	SEO1	SEO1	Putative permease, member of the allantoate transporter subfamily of the major facilitator superfamily; mutation confers resistance to ethionine sulfoxide	-0.0723007	0.286249	-0.184	0.000573	-0.112001	0.032704	-0.1413	0.010705	-0.1081	0.123673	-0.0405993	0.581808	0.00319923	0.990453	0.0409065	0.809867
YAL068C	PAU8	PAU8	Protein of unknown function, member of the seripauperin multigene family encoded mainly in subtelomeric regions	-0.226	0.000216	-0.132399	0.007226	-0.506299	0	-0.175301	0.001358	-0.407499	3e-06	-0.163699	0.002206	-0.00769998	0.963806	-0.0594002	0.607719
YAL069W	YAL069W		Dubious open reading frame unlikely to encode a protein, based on available experimental and comparative sequence data	0.700502	0	0.177701	0.00263	0.424395	0	0.0888065	0.106215	0.558904	1e-06	-0.00530009	0.95814	-0.0651997	0.548888	-0.0971994	0.444163
YAR002C-A	ERP1	ERP1	Protein that forms a heterotrimeric complex with Erp2p, Emp24p, and Erv25p; member, along with Emp24p and Erv25p, of the p24 family involved in ER to Golgi transport and localized to COPII-coated vesicles	-0.2092	0.004036	-0.1198	0.06174	0.182896	0.000106	-0.0969	0.086106	0.206206	0.003701	0.0702931	0.353524	0.101704	0.381327	0.0722979	0.643906
YAR002W	NUP60	NUP60	Subunit of the nuclear pore complex (NPC), functions to anchor Nup2p to the NPC in a process controlled by the nucleoplasmic concentration of Gsp1p-GTP; potential Cdc28p substrate; involved in telomere maintenance	0.00279612	0.976858	0.00820001	0.903768	0.0132979	0.77502	0.0195027	0.762129	-0.0583994	0.488039	0.0448977	0.608512	-0.000300112	0.999736	0.0200007	0.945055
YAR003W	SWD1	CPS50;FUN16;SAF49;SWD1	Subunit of the COMPASS (Set1C) complex, which methylates histone H3 on lysine 4 and is required in transcriptional silencing near telomeres; WD40 beta propeller superfamily member with similarity to mammalian Rbbp7	0.154998	0.029479	-0.222599	1.7e-05	0.0693035	0.066866	-0.1696	0.000297	-0.0110994	0.861657	-0.1561	0.009296	-0.1265	0.096459	-0.0569999	0.648845
YAR007C	RFA1	BUF2;FUN3;RFA1;RPA1	Subunit of heterotrimeric Replication Protein A (RPA), which is a highly conserved single-stranded DNA binding protein involved in DNA replication, repair, and recombination	-0.0100995	0.917535	0.272501	3e-06	0.203201	0.000217	0.154894	0.001678	0.0635996	0.319549	0.0897964	0.154181	0.0785005	0.374349	0.0545012	0.740285
YAR008W	SEN34	FUN4;SEN34	Subunit of the tRNA splicing endonuclease, which is composed of Sen2p, Sen15p, Sen34p, and Sen54p; Sen34p contains the active site for tRNA 3' splice site cleavage and has similarity to Sen2p and to Archaeal tRNA splicing endonuclease	-0.1507	0.012497	-0.252601	3e-06	0.0899998	0.025916	-0.1771	0.000153	0.0179931	0.768803	-0.0161005	0.831719	0.00920383	0.950805	0.0643034	0.61902
YAR009C	YAR009C	YARCTyB1-1	Retrotransposon TYA Gag and TYB Pol genes; in YARCTY1-1 TYB is mutant and probably non-functional	0.398504	0.0037	-0.0556003	0.531157	0.188198	0.00059	0.626804	0	0.481402	0.001046	0.0480967	0.736397	-0.115501	0.536451	-0.139001	0.526317
YPR158W-A	YPR158W-A		Retrotransposon TYA Gag gene co-transcribed with TYB Pol; translated as TYA or TYA-TYB polyprotein; Gag is a nucleocapsid protein that is the structural constituent of virus-like particles (VLPs); similar to retroviral Gag	0.691498	0.015893	0.3791	0.038872	-0.0724994	0.157282	1.2488	0	0.126999	0.030085	-0.5111	0.019729	-0.6655	0.013315	-0.4443	0.295591
YAR014C	BUD14	BUD14	Protein involved in bud-site selection, Bud14p-Glc7p complex is a cortical regulator of dynein; inhibitor of the actin assembly factor Bnr1p (formin); diploid mutants display a random budding pattern instead of the wild-type bipolar pattern	-0.1024	0.103296	-0.119901	0.012706	-0.0916006	0.056768	-0.0787998	0.077469	-0.140499	0.03393	0.124805	0.022947	0.0244048	0.834956	0.0297002	0.852207
YAR015W	ADE1	ADE1	N-succinyl-5-aminoimidazole-4-carboxamide ribotide (SAICAR) synthetase, required for 'de novo' purine nucleotide biosynthesis; red pigment accumulates in mutant cells deprived of adenine	-0.1421	0.144246	0.375401	1e-06	-0.1295	0.010418	0.277699	1e-06	-0.1586	0.015037	0.1131	0.0488	0.0125973	0.943712	0.0745054	0.526317
YAR018C	KIN3	FUN52;KIN3;NPK1	Nonessential protein kinase with unknown cellular role	-0.2724	2.8e-05	0.0729016	0.152111	-0.0538007	0.176324	-0.1681	0.000823	-0.1473	0.014074	0.0810942	0.233214	0.0951008	0.252372	0.112994	0.299332
YAR019C	CDC15	CDC15;LYT1	Protein kinase of the Mitotic Exit Network that is localized to the spindle pole bodies at late anaphase; promotes mitotic exit by directly switching on the kinase activity of Dbf2p; required for spindle disassembly after meiosis II	0.319595	0	0.0928975	0.076462	0.151404	0.002777	0.0509962	0.396844	0.0836014	0.154493	-0.00629956	0.9527	0.0769011	0.513352	-0.0138003	0.945055
YAR020C	PAU7	PAU7	Member of the seripauperin multigene family, active during alcoholic fermentation, regulated by anaerobiosis, inhibited by oxygen, repressed by heme	0.164503	0.002322	-0.0995996	0.105657	-0.2036	5.8e-05	-0.1088	0.041009	-0.150399	0.029236	-0.1243	0.044411	-0.0449997	0.715962	-0.0496003	0.767579
YAR023C	YAR023C		Putative integral membrane protein, member of DUP240 gene family	-0.0231994	0.836763	0.0114956	0.884478	0.038394	0.376214	0.0809032	0.175722	0.0295024	0.656842	0.134799	0.09562	0.0109946	0.963964	0.0196023	0.941463
YAR027W	UIP3	UIP3	Putative integral membrane protein of unknown function; interacts with Ulp1p at the nuclear periphery; member of DUP240 gene family	0.0497005	0.570191	0.212196	0.000452	-0.0966994	0.022573	0.0923022	0.082953	-0.0826003	0.165542	-0.0287004	0.741654	-0.0392007	0.742851	0.097395	0.38463
YAR028W	YAR028W		Putative integral membrane protein, member of DUP240 gene family; GFP-fusion protein is induced in response to the DNA-damaging agent MMS	-0.141001	0.059899	-0.4302	3e-06	-0.4395	0	-0.2589	7e-06	-0.362201	8e-06	-0.0691007	0.324258	-0.0257996	0.853443	0.026106	0.884472
YAR029W	YAR029W		Member of DUP240 gene family but contains no transmembrane domains; green fluorescent protein (GFP)-fusion protein localizes to the cytoplasm in a punctate pattern	0.0142982	0.866197	-0.1774	0.000701	-0.303299	7e-06	-0.2379	0.00016	-0.267199	0.004418	-0.1131	0.121814	0.0597983	0.553706	0.0434985	0.78616
YAR030C	YAR030C		Dubious open reading frame unlikely to encode a protein, based on available experimental and comparative sequence data; partially overlaps the uncharacterized ORF YAR029W and the verified gene PRM9	-0.1612	0.006867	-0.1076	0.087616	-0.1919	3.9e-05	-0.1863	0.001192	-0.215	0.001546	-0.07	0.32514	0.00279612	0.992083	0.0146981	0.947549
YAR031W	PRM9	PRM9	Pheromone-regulated protein with 3 predicted transmembrane segments and an FF sequence, a motif involved in COPII binding; member of DUP240 gene family	-0.5088	0	0.1623	0.009941	-0.539501	0	-0.0903006	0.112275	-0.54	1e-06	-0.1481	0.031767	-0.0586007	0.632673	0.0419999	0.83408
YAR033W	MST28	MST28	Putative integral membrane protein, involved in vesicle formation; forms complex with Mst27p; member of DUP240 gene family; binds COPI and COPII vesicles	-0.310799	1e-06	-0.0529997	0.242178	-0.7026	0	-0.0818993	0.083804	-0.529699	5e-06	-0.0402996	0.621649	0.0609051	0.495236	0.0985004	0.451569
YAR035W	YAT1	YAT1	Outer mitochondrial carnitine acetyltransferase, minor ethanol-inducible enzyme involved in transport of activated acyl groups from the cytoplasm into the mitochondrial matrix; phosphorylated	-0.2549	0.001555	0.0880059	0.130691	-0.5098	0	-0.0126995	0.868566	-0.5346	1e-06	-0.00130045	0.990084	0.0485989	0.739545	-0.114401	0.387547
YAR042W	SWH1	OSH1;SWH1;YAR044W	Protein similar to mammalian oxysterol-binding protein; contains ankyrin repeats; localizes to the Golgi and the nucleus-vacuole junction	0.282902	2.6e-05	0.0920044	0.071618	-0.0205995	0.585894	0.0580948	0.344271	0.026106	0.726225	-0.0380004	0.621637	-0.0497003	0.757503	-0.00609961	0.979793
YAR047C	YAR047C		Dubious open reading frame unlikely to encode a protein, based on available experimental and comparative sequence data	0.0262052	0.802402	0.0626053	0.327979	0.0413972	0.320283	0.0396017	0.553339	0.00279612	0.973541	0.0596045	0.484769	-0.00340011	0.990984	0.0374947	0.852432
YAR050W	FLO1	FLO1;FLO2;FLO4	Lectin-like protein involved in flocculation, cell wall protein that binds to mannose chains on the surface of other cells, confers floc-forming ability that is chymotrypsin sensitive and heat resistant; similar to Flo5p	0.0373963	0.719101	0.0339057	0.688175	0.0649932	0.080633	-0.00189984	0.982716	0.0523046	0.380925	0.0827026	0.350305	0.00269532	0.994918	-0.0175003	0.951326
YAR053W	YAR053W		Dubious open reading frame unlikely to encode a protein, based on available experimental and comparative sequence data	0.0142982	0.870968	-0.3346	1e-06	-0.311599	0	-0.385801	0	-0.277399	0.000141	-0.2899	2.6e-05	0	0.999875	-0.0579007	0.766815
YAR060C	YAR060C		Dubious open reading frame unlikely to encode a protein, based on available experimental and comparative sequence data	0.0499931	0.580135	0.106496	0.080228	-0.288399	5e-06	0.0781043	0.190661	-0.253101	0.000389	0.0634063	0.460178	-0.0159007	0.933868	0.0428964	0.83408
YHR212W-A	YHR212W-A		Putative protein of unknown function; identified by gene-trapping, microarray-based expression analysis, and genome-wide homology searching	-0.0146001	0.904647	-0.000799475	0.990723	-0.0799003	0.047884	0.0227016	0.763876	-0.0462997	0.498031	-0.0169995	0.878543	-0.00949961	0.972301	-0.00990049	0.970596
YAR062W	YAR062W		Pseudogene with similarity to Flo1p, which is a lectin-like protein involved in flocculation	0.0630059	0.449084	0.0169954	0.739243	0.0061041	0.937268	-0.0255001	0.663242	-0.0110005	0.935908	-0.0182993	0.812304	-0.00510028	0.98224	0.0905012	0.603473
YAR064W	YAR064W		Putative protein of unknown function	0.0513999	0.482195	-0.0376005	0.488679	0.0149979	0.701909	0.0055006	0.918067	-0.0158	0.797115	0.0414953	0.527607	-0.0101998	0.943712	-0.0287004	0.877446
YHR214W	YHR214W		Putative protein of unknown function; predicted to be a glycosylphosphatidylinositol-modified (GPI) protein	-0.405499	2.4e-05	0.226804	0.003443	-0.509001	0	0.139404	0.061935	-0.5176	0	-0.175801	0.053528	-0.0592995	0.739545	-0.0127999	0.976465
YHR214W-A	YHR214W-A		Dubious open reading frame unlikely to encode a protein, based on experimental and comparative sequence data; similar to the fungal specific protein encoded by YAR068W; induced by zinc deficiency	0.580001	0	0.651003	0	0.936598	0	0.417002	0	0.601297	0	0.0832066	0.176599	-0.00589968	0.979199	-0.1067	0.315081
YAR069C	YAR069C		Dubious open reading frame unlikely to encode a protein, based on available experimental and comparative sequence data	-0.216	0.006529	-0.166001	0.000585	-0.1413	0.000788	-0.124401	0.00925	-0.1981	0.003004	-0.0331	0.628792	-0.0278	0.822622	0.0326933	0.848103
YHR214C-E	YHR214C-E		Putative protein of unknown function; identified by gene-trapping, microarray-based expression analysis, and genome-wide homology searching	0.000201963	0.998593	-0.0500005	0.28475	0.0200007	0.619757	-0.0781006	0.089735	0.0205982	0.732572	0.011696	0.88418	-0.0738001	0.719473	0.0277061	0.895056
YHR215W	PHO12	PHO10;PHO12	One of three repressible acid phosphatases, a glycoprotein that is transported to the cell surface by the secretory pathway; nearly identical to Pho11p; upregulated by phosphate starvation	-0.3929	0.000381	-0.527699	0	-0.603599	0	-0.211201	0.006352	-0.472101	1e-06	-0.0974	0.277601	0.068602	0.675584	-0.0435998	0.868818
YAR073W	IMD1	IMD1	Nonfunctional protein with homology to IMP dehydrogenase; probable pseudogene, located close to the telomere; is not expressed at detectable levels; YAR073W and YAR075W comprise a continuous reading frame in some strains of S. cerevisiae	-1.2643	0	-1.0378	0	-1.2527	0	-0.846301	0	-1.2172	0	-0.691101	0	-0.378599	0.000882	-0.301399	0.023969
YAR075W	YAR075W		Non-functional protein with homology IMP dehydrogenase; YAR073W/IMD1 and YAR075W comprise a continuous reading frame in some strains of S. cerevisiae.	-1.1589	0	-1.3641	0	-0.700699	0	-1.0523	0	-0.8164	0	-0.105801	0.190562	-0.0250992	0.876107	-0.0310997	0.88229
YBL001C	ECM15	ECM15	Non-essential protein of unknown function, likely exists as tetramer, may be regulated by the binding of small-molecule ligands (possibly sulfate ions), may have a role in yeast cell-wall biogenesis	0.597097	0	0.038394	0.572146	0.275698	3e-06	0.219797	0.000405	0.608904	4e-06	-0.1178	0.084223	-0.0588997	0.625485	-0.1555	0.156379
YBL002W	HTB2	HTB2	Histone H2B, core histone protein required for chromatin assembly and chromosome function; nearly identical to HTB1; Rad6p-Bre1p-Lge1p mediated ubiquitination regulates transcriptional activation, meiotic DSB formation and H3 methylation	0.108103	0.291375	0.211099	0.000321	0.342805	0	0.165494	0.003098	0.479396	5e-06	0.0210959	0.801663	0.072394	0.477836	-0.0904005	0.418877
YBL003C	HTA2	H2A2;HTA2	Histone H2A, core histone protein required for chromatin assembly and chromosome function; one of two nearly identical (see also HTA1) subtypes; DNA damage-dependent phosphorylation by Mec1p facilitates DNA repair; acetylated by Nat4p	0.553302	0	0.000894194	0.991049	0.484695	0	0.00830043	0.923094	0.507201	1e-06	0.0186057	0.880019	0.0440024	0.834956	-0.0693005	0.748003
YBL004W	UTP20	UTP20	Component of the small-subunit (SSU) processome, which is involved in the biogenesis of the 18S rRNA	-0.1034	0.376216	-0.3687	0.000135	-0.1238	0.00396	-0.2447	0.000585	-0.1824	0.011934	0.0289934	0.814332	0.0133979	0.960628	0.127897	0.408286
YBL005W	PDR3	AMY2;PDR3;TPE2	Transcriptional activator of the pleiotropic drug resistance network, regulates expression of ATP-binding cassette (ABC) transporters through binding to cis-acting sites known as PDREs (PDR responsive elements)	-0.270399	0.001793	0.454502	0	-0.347999	0	0.248705	0.000409	-0.379701	1e-05	0.0313952	0.782538	-0.2223	0.03662	-0.0459005	0.837181
YMR046C	YMR046C		Retrotransposon TYA Gag gene co-transcribed with TYB Pol; translated as TYA or TYA-TYB polyprotein; Gag is a nucleocapsid protein that is the structural constituent of virus-like particles (VLPs); similar to retroviral Gag	0.2834	0.358981	0.0726958	0.726937	-0.0152998	0.738835	0.878404	5.1e-05	0.168706	0.017317	-0.5288	0.023016	-0.7261	0.01066	-0.473701	0.299467
YGR161C-D	YGR161C-D		Retrotransposon TYA Gag and TYB Pol genes; transcribed/translated as one unit; polyprotein is processed to make a nucleocapsid-like protein (Gag), reverse transcriptase (RT), protease (PR), and integrase (IN); similar to retroviral genes	0.922898	0	0.308105	0.002699	0.333195	6e-05	0.958702	0	0.834703	0.000152	0.276104	0.02049	0.0107942	0.97918	-0.132901	0.628014
YBL006C	LDB7	LDB7;RSC14	Component of the RSC chromatin remodeling complex; interacts with Rsc3p, Rsc30p, Npl6p, and Htl1p to form a module important for a broad range of RSC functions	0.107902	0.114826	0.393801	0	-0.1796	0.000702	0.2444	0.000141	-0.00749983	0.940375	-0.0799003	0.248069	-0.0560007	0.658295	-0.1559	0.144652
YBL007C	SLA1	SLA1	Cytoskeletal protein binding protein required for assembly of the cortical actin cytoskeleton; interacts with proteins regulating actin dynamics and proteins required for endocytosis; found in the nucleus and cell cortex; has 3 SH3 domains	0.277199	2.4e-05	-0.0314005	0.572344	0.125902	0.00452	-0.0917005	0.071185	0.0396999	0.521867	-0.0210005	0.809784	0.0597983	0.590588	-0.00549993	0.979501
YBL008W	HIR1	HIR1	Subunit of the HIR complex, a nucleosome assembly complex involved in regulation of histone gene transcription; contributes to nucleosome formation, heterochromatic gene silencing, and formation of functional kinetochores	-0.0929001	0.191291	0.151495	0.001591	0.0495053	0.327475	0.0486965	0.286013	0.0350045	0.675978	0.0362009	0.601968	0.00529937	0.979556	0.1123	0.39433
YBL009W	ALK2	ALK2	Protein kinase; accumulation and phosphorylation are periodic during the cell cycle; phosphorylated in response to DNA damage; contains characteristic motifs for degradation via the APC pathway; similar to Alk1p and to mammalian haspins	-0.1566	0.010758	-0.363301	0	-0.00639954	0.863633	-0.181599	0.000153	-0.0690992	0.307473	0.0113954	0.882953	-0.0775997	0.336444	0.0401069	0.767988
YBL010C	YBL010C		Putative protein of unknown function; green fluorescent protein (GFP)-fusion protein colocalizes with clathrin-coated vesicles	-0.187701	0.003589	0.123097	0.022925	0.234796	1.8e-05	0.0433025	0.438009	0.219203	0.001003	0.0825936	0.24632	0.0508987	0.670873	-0.00549993	0.979504
YBL011W	SCT1	GAT2;SCT1	Glycerol 3-phosphate/dihydroxyacetone phosphate dual substrate-specific sn-1 acyltransferase of the glycerolipid biosynthesis pathway, prefers 16-carbon fatty acids, similar to Gpt2p, gene is constitutively transcribed	-0.0746993	0.271757	0.0662063	0.130658	-0.0017005	0.969844	0.0169954	0.726878	0.116205	0.121986	0.0648001	0.267476	0.0272956	0.811853	-0.0436994	0.77909
YBL012C	YBL012C		Dubious open reading frame unlikely to encode a protein, based on available experimental and comparative sequence data	-0.0787998	0.259996	-0.0674006	0.106251	0.00660682	0.874124	-0.0146992	0.746087	-0.0418002	0.454232	0.012397	0.857348	-0.211101	0.546756	-0.00449956	0.980915
YBL013W	FMT1	FMT1	Methionyl-tRNA formyltransferase, catalyzes the formylation of initiator Met-tRNA in mitochondria; potential Cdc28p substrate	0.111205	0.376735	-0.0175996	0.808044	-0.0505995	0.262975	0.0248019	0.709818	-0.0264005	0.713336	0.00779829	0.950294	0.00880239	0.969617	0.0333983	0.91802
YBL014C	RRN6	RRN6	Component of the core factor (CF) rDNA transcription factor complex; CF is required for transcription of 35S rRNA genes by RNA polymerase I and is composed of Rrn6p, Rrn7p, and Rrn11p	-0.0571995	0.530012	-0.0424003	0.572146	0.0462955	0.31668	-0.0259994	0.743195	-0.0313002	0.697622	0.0247026	0.822912	-0.00289984	0.994844	0.0551957	0.802934
YBL015W	ACH1	ACH1	Protein with CoA transferase activity, particularly for CoASH transfer from succinyl-CoA to acetate; has minor acetyl-CoA-hydrolase activity; phosphorylated; required for acetate utilization and for diploid pseudohyphal growth	0.722003	0	-0.0613995	0.226931	0.408005	0	-0.0236994	0.62963	0.453196	2e-06	-0.0282001	0.706435	0.00809959	0.964509	-0.0867004	0.407365
YBL016W	FUS3	DAC2;FUS3	Mitogen-activated serine/threonine protein kinase involved in mating; phosphoactivated by Ste7p; substrates include Ste12p, Far1p, Bni1p, Sst2p; inhibits invasive growth during mating by phosphorylating Tec1p, promoting its degradation	-0.4164	0	-0.766701	0	-0.7059	0	-0.102901	0.011288	-0.4043	3.1e-05	-0.0651997	0.18802	-0.0439002	0.608815	-0.0177997	0.911604
YBL017C	PEP1	PEP1;VPS10;VPT1	Type I transmembrane sorting receptor for multiple vacuolar hydrolases; cycles between the late-Golgi and prevacuolar endosome-like compartments	0.392295	0	0.0493938	0.252678	0.181904	3.9e-05	0.0884944	0.04427	0.156798	0.007136	0.0478036	0.477774	0.0931951	0.293917	0.0198015	0.910421
YBL018C	POP8	POP8	Subunit of both RNase MRP, which cleaves pre-rRNA, and nuclear RNase P, which cleaves tRNA precursors to generate mature 5' ends	-0.290799	0.000138	0.068203	0.218223	-0.504	0	0.0759022	0.124462	-0.340899	3.9e-05	0.121095	0.05778	0.0498956	0.66778	0.0285974	0.88229
YBL019W	APN2	APN2;ETH1	Class II abasic (AP) endonuclease involved in repair of DNA damage; homolog of human HAP1 and E. coli exoIII	0.340403	0	-0.0856008	0.078777	-0.1043	0.007825	-0.124899	0.010896	-0.0868996	0.17048	-0.1	0.082996	0.00739646	0.967826	-0.0491001	0.767988
YBL020W	RFT1	RFT1	Essential integral membrane protein that is required for translocation of Man5GlcNac2-PP-Dol from the cytoplasmic side to the lumenal side of the ER membrane but is not the flippase; mutation is suppressed by expression of human p53 protein	-0.0260993	0.789022	-0.568801	0	0.0696059	0.145777	-0.4743	0	0.0683957	0.363615	-0.0278	0.675947	0.0246034	0.838162	0.0448977	0.76977
YBL021C	HAP3	HAP3	Subunit of the heme-activated, glucose-repressed Hap2p/3p/4p/5p CCAAT-binding complex, a transcriptional activator and global regulator of respiratory gene expression; contains sequences contributing to both complex assembly and DNA binding	-0.2166	0.001207	0.384901	3e-06	-0.154899	0.000451	0.239899	0.000156	-0.110699	0.086689	0.051205	0.582328	-0.0342002	0.840605	-0.0254002	0.924184
YBL022C	PIM1	LON1;PIM1	ATP-dependent Lon protease, involved in degradation of misfolded proteins in mitochondria; required for biogenesis and maintenance of mitochondria	0.261495	5e-06	0.440102	0	0.332404	1e-06	0.334202	4e-06	0.108397	0.076339	-0.0460003	0.594119	0.00910348	0.966799	0.0183066	0.940352
YBL023C	MCM2	MCM2	Protein involved in DNA replication; component of the Mcm2-7 hexameric complex that binds chromatin as a part of the pre-replicative complex	-0.0620997	0.417419	-0.346001	1.9e-05	-0.2181	0.000231	-0.3344	2e-06	-0.278801	0.000255	-0.0885999	0.223974	-0.00639954	0.979556	-0.00669954	0.977286
YBL024W	NCL1	NCL1;TRM4	S-adenosyl-L-methionine-dependent tRNA: m5C-methyltransferase, methylates cytosine to m5C at several positions in tRNAs and intron-containing pre-tRNAs; similar to Nop2p and human proliferation associated nucleolar protein p120	-0.0409005	0.897769	-0.409899	0	-0.1461	0.000709	-0.4167	0	-0.1783	0.003009	-0.0202995	0.811495	-0.00869966	0.960628	0.0626053	0.615723
YBL025W	RRN10	RRN10	Protein involved in promoting high level transcription of rDNA, subunit of UAF (upstream activation factor) for RNA polymerase I	-0.103799	0.162675	-0.0685	0.174504	-0.0188005	0.622458	-0.153601	0.001022	-0.0695003	0.228552	-0.0731003	0.224168	-0.0528994	0.606335	-0.0810994	0.450803
YBL026W	LSM2	LSM2;SMX5;SNP3	Lsm (Like Sm) protein; part of heteroheptameric complexes (Lsm2p-7p and either Lsm1p or 8p): cytoplasmic Lsm1p complex involved in mRNA decay; nuclear Lsm8p complex part of U6 snRNP and possibly involved in processing tRNA, snoRNA, and rRNA	-0.2337	0.00042	-0.268599	3.7e-05	-0.108999	0.022744	-0.2591	1.8e-05	0.0912056	0.298172	-0.0517999	0.568642	0.0141982	0.936919	0.0230992	0.921104
YBL027W	RPL19B	RPL19B	Protein component of the large (60S) ribosomal subunit, nearly identical to Rpl19Ap and has similarity to rat L19 ribosomal protein; rpl19a and rpl19b single null mutations result in slow growth, while the double null mutation is lethal	0.357406	0.036372	-0.2733	0.002045	-0.1034	0.031231	0.00370297	0.969448	-0.0309995	0.75234	-0.047	0.661458	-0.041	0.837028	-0.0965005	0.651246
YBL028C	YBL028C		Protein of unknown function that may interact with ribosomes; green fluorescent protein (GFP)-fusion protein localizes to the nucleolus; predicted to be involved in ribosome biogenesis	-0.187799	0.007438	-0.269799	0.000391	-0.1241	0.00297	-0.1876	0.002193	-0.0780001	0.188252	-0.0615004	0.4192	0.00769785	0.974152	0.0818986	0.603473
YBL029C-A	YBL029C-A		Protein of unknown function; green fluorescent protein (GFP)-fusion protein localizes to the cell periphery; has potential orthologs in Saccharomyces species and in Yarrowia lipolytica	0.396302	0	-0.236101	0.001434	0.231494	2.7e-05	-0.114601	0.091777	0.240998	0.001011	0.033497	0.780797	0.0667023	0.666457	0.0580948	0.791901
YBL029W	YBL029W		Non-essential protein of unknown function	0.0207973	0.849389	-0.606599	0	-0.4108	0	-0.3078	2.2e-05	-0.2215	0.005472	-0.187701	0.006284	-0.0217004	0.892984	-0.0054	0.984354
YBL030C	PET9	AAC2;ANC2;OP1;PET9	Major ADP/ATP carrier of the mitochondrial inner membrane, exchanges cytosolic ADP for mitochondrially synthesized ATP; phosphorylated; required for viability in many common lab strains carrying a mutation in the polymorphic SAL1 gene	0.0718038	0.473096	-0.296701	7e-06	0.283803	5e-06	-0.2608	2.4e-05	0.0554039	0.627669	-0.140499	0.029498	0.0585936	0.656626	-0.0452007	0.799721
YBL031W	SHE1	SHE1	Mitotic spindle protein that interacts with components of the Dam1 (DASH) complex, its effector Sli15p, and microtubule-associated protein Bim1p; also localizes to nuclear microtubules and to the bud neck in a ring-shaped structure	-0.1235	0.128257	0.0528054	0.383	0.0836014	0.037778	-0.1254	0.038039	-0.1164	0.14851	-0.0230997	0.80759	0.0596045	0.632673	0.0101067	0.966065
YBL032W	HEK2	HEK2;KHD1	RNA binding protein involved in the asymmetric localization of ASH1 mRNA; represses translation of ASH1 mRNA, an effect reversed by Yck1p-dependent phosphoryation; regulates telomere position effect and length; similarity to hnRNP-K	-0.249599	0.000191	-0.2724	1e-06	-0.232699	2.7e-05	-0.178401	0.00039	-0.1888	0.005293	-0.0989999	0.061091	-0.0357004	0.725516	-0.0138993	0.941524
YBL033C	RIB1	RIB1	GTP cyclohydrolase II; catalyzes the first step of the riboflavin biosynthesis pathway	-0.161	0.029662	0.3547	0	-0.0457992	0.266472	0.241096	1e-05	-0.0316998	0.577102	0.143903	0.013283	0.0336943	0.753451	0.0308022	0.852939
YBL034C	STU1	STU1	Component of the mitotic spindle that binds to interpolar microtubules via its association with beta-tubulin (Tub2p); required for interpolar microtubules to provide an outward force on the spindle poles	0.209104	0.016563	-0.1291	0.022331	-0.0953995	0.011115	-0.0245004	0.653181	-0.0876996	0.127802	-0.00990049	0.913022	0.0250004	0.861562	0.0980018	0.4922
YBL035C	POL12	POL12	B subunit of DNA polymerase alpha-primase complex, required for initiation of DNA replication during mitotic and premeiotic DNA synthesis; also functions in telomere capping and length regulation	-0.0719003	0.282393	-0.2903	0	0.014798	0.715163	-0.0494002	0.257194	-0.0182993	0.759762	0.00779829	0.921144	-0.0405993	0.652718	0.054404	0.63413
YBL036C	YBL036C		Putative non-specific single-domain racemase based on structural similarity; binds pyridoxal 5'-phosphate; expression of GFP-fusion protein induced in response to the DNA-damaging agent MMS	-0.0971994	0.124661	0.0991066	0.044832	-0.0842007	0.034684	0.0480967	0.351712	-0.1045	0.066525	0.0271965	0.717043	-0.0297	0.82734	-0.00359968	0.985405
YBL037W	APL3	APL3	Alpha-adaptin, large subunit of the clathrin associated protein complex (AP-2); involved in vesicle mediated transport	-0.153001	0.015716	0.0257942	0.650027	-0.1606	0.000225	0.0455967	0.405878	-0.2222	0.000936	0.0100064	0.916572	0.0295024	0.857275	0.0483059	0.780302
YBL038W	MRPL16	MRPL16	Mitochondrial ribosomal protein of the large subunit	0.155697	0.011222	0.327503	1.5e-05	0.355197	1e-06	0.239105	0.00091	0.322297	8.5e-05	0.059203	0.450933	-0.0547998	0.668799	-0.0213006	0.929748
YBL039C	URA7	URA7	Major CTP synthase isozyme (see also URA8), catalyzes the ATP-dependent transfer of the amide nitrogen from glutamine to UTP, forming CTP, the final step in de novo biosynthesis of pyrimidines; involved in phospholipid biosynthesis	0.937601	0	0.237894	0.039485	0.984502	0	0.159203	0.137131	0.948197	0	0.135101	0.32635	0.0432045	0.896861	-0.0787998	0.832321
YBL040C	ERD2	ERD2	HDEL receptor, an integral membrane protein that binds to the HDEL motif in proteins destined for retention in the endoplasmic reticulum; has a role in maintenance of normal levels of ER-resident proteins	-0.2133	9.5e-05	0.133103	0.001889	0.158596	0.000259	0.0616933	0.172407	0.266205	0.000314	0.155905	0.003018	0.0253974	0.831571	0.0760939	0.471568
YBL041W	PRE7	PRE7;PRS3	Beta 6 subunit of the 20S proteasome	-0.0346006	0.676764	0.774899	0	0.2675	5e-06	0.638	0	0.165906	0.004948	0.151495	0.017545	0.0243055	0.873355	-0.0568003	0.740285
YBL042C	FUI1	FUI1	High affinity uridine permease, localizes to the plasma membrane; also mediates low but significant transport of the cytotoxic nucleoside analog 5-fluorouridine; not involved in uracil transport	-0.174999	0.086957	-0.279601	0.002403	-0.310899	1e-06	0.00799917	0.939346	-0.236199	0.000507	0.214597	0.044542	-0.0240999	0.93139	0.151196	0.44963
YBL043W	ECM13	ECM13	Non-essential protein of unknown function; induced by treatment with 8-methoxypsoralen and UVA irradiation	1.1561	0	0.330294	1.8e-05	-0.0546994	0.321857	0.319895	7e-06	-0.1072	0.165573	0.00200395	0.985153	-0.0169002	0.947947	0.0038037	0.988525
YBL044W	YBL044W		Putative protein of unknown function; YBL044W is not an essential protein	0.0139981	0.87841	-0.0538007	0.283342	0.0292055	0.563946	-0.0861995	0.119176	0.00519875	0.95502	0.0884944	0.228814	-0.0328004	0.800833	-0.0213006	0.923491
YBL045C	COR1	COR1;QCR1	Core subunit of the ubiquinol-cytochrome c reductase complex (bc1 complex), which is a component of the mitochondrial inner membrane electron transport chain	0.625299	0	-0.343099	6e-06	0.646098	0	-0.3229	2e-06	0.4476	7.9e-05	-0.130001	0.04775	-0.00340011	0.990984	-0.0533006	0.767698
YBL046W	PSY4	PSY4	Putative regulatory subunit of an evolutionarily conserved protein phosphatase; localization is cell-cycle dependent and regulated by Cdc28p phosphorylation; required for cisplatin resistance; homolog of mammalian R2	-0.148	0.004534	0.0881009	0.085444	0.1201	0.003336	-0.0122993	0.825246	0.0287954	0.672571	0.0999011	0.096922	0.00960516	0.960696	0.0265026	0.910421
YBL047C	EDE1	BUD15;EDE1	Key endocytic protein involved in a network of interactions with other endocytic proteins, binds membranes in a ubiquitin-dependent manner, may also bind ubiquitinated membrane-associated proteins	0.214896	0.022195	0.125704	0.083327	0.038998	0.339609	0.135101	0.026959	0.0946009	0.158908	0.00880239	0.931973	0.0982039	0.36808	0.046002	0.823435
YBL048W	RRT1	RRT1	Identified in a screen for mutants with increased levels of rDNA transcription; dubious open reading frame unlikely to encode a protein, based on experimental and comparative sequence data	0.9456	0	0.0972062	0.16395	0.418503	1e-06	0.189995	0.008068	0.415997	4e-06	0.131405	0.039265	-0.0696002	0.548888	-0.0233006	0.913052
YBL049W	MOH1	MOH1	Protein of unknown function, has homology to kinase Snf7p; not required for growth on nonfermentable carbon sources; essential for viability in stationary phase	1.2263	0	0.209403	0.007203	0.853301	0	0.381505	2e-06	0.741204	0	0.154596	0.059665	-0.1538	0.144935	-0.0781006	0.739446
YBL050W	SEC17	RNS3;SEC17	Peripheral membrane protein required for vesicular transport between ER and Golgi and for the 'priming' step in homotypic vacuole fusion, part of the cis-SNARE complex; has similarity to alpha-SNAP	0.0722019	0.354955	0.230695	0.000876	0.137399	0.006707	0.1333	0.026468	0.188198	0.008703	-0.00669954	0.954613	0.0696059	0.588435	-0.0188999	0.940352
YBL051C	PIN4	MDT1;PIN4	Protein involved in G2/M phase progression and response to DNA damage, interacts with Rad53p; contains an RNA recognition motif, a nuclear localization signal, and several SQ/TQ cluster domains; hyperphosphorylated in response to DNA damage	-0.139101	0.148966	0.822502	0	-0.235499	0.000202	0.735002	0	-0.1261	0.175792	0.070197	0.58858	-0.1409	0.348079	-0.0374006	0.91802
YBL052C	SAS3	SAS3	Histone acetyltransferase catalytic subunit of NuA3 complex that acetylates histone H3, involved in transcriptional silencing; homolog of the mammalian MOZ proto-oncogene; sas3 gcn5 double mutation confers lethality	-0.0453004	0.597162	-0.325301	6e-06	-0.107401	0.007756	-0.273401	2.5e-05	-0.1464	0.01498	-0.1794	0.010094	-0.0349996	0.821404	-0.0161997	0.945055
YBL053W	YBL053W		Dubious open reading frame unlikely to encode a protein, based on available experimental and comparative sequence data	-0.1314	0.07421	-0.0676001	0.16396	-0.0542005	0.163842	0.0268001	0.667135	-0.0281	0.620303	0.0262052	0.762293	-0.0130998	0.943712	-0.00330033	0.986348
YBL054W	TOD6	PBF1;TOD6	PAC motif binding protein involved in rRNA and ribosome biogenesis; subunit of the RPD3L histone deacetylase complex; Myb-like HTH transcription factor, similar to Dot6p; hypophosphorylated by rapamycin treatment in a Sch9p-dependent manne	-0.4345	0.001145	-0.4884	6.7e-05	-0.1609	0.002748	0.151404	0.12441	-0.1235	0.068177	0.0248019	0.878455	-0.1283	0.499804	0.0891049	0.768704
YBL055C	YBL055C	Tat-D	3'-->5' exonuclease and endonuclease with a possible role in apoptosis; has similarity to mammalian and C. elegans apoptotic nucleases	-0.1948	0.013047	-0.0494002	0.446381	0.129006	0.00162	0.0152977	0.801629	0.274005	0.003872	0.0471056	0.57956	-0.0763001	0.482019	-0.0288004	0.883806
YBL056W	PTC3	PTC3	Type 2C protein phosphatase; dephosphorylates Hog1p (see also Ptc2p) to limit maximal kinase activity induced by osmotic stress; dephosphorylates T169 phosphorylated Cdc28p (see also Ptc2p); role in DNA checkpoint inactivation	0.0782956	0.261486	0.0870011	0.216665	0.0447998	0.382239	0.00529937	0.946251	0.0268001	0.646511	-0.0436994	0.643313	-0.0938005	0.417842	-0.0765998	0.735689
YBL057C	PTH2	PTH2	One of two (see also PTH1) mitochondrially-localized peptidyl-tRNA hydrolases; negatively regulates the ubiquitin-proteasome pathway via interactions with ubiquitin-like ubiquitin-associated proteins; dispensable for cell growth	-0.0386997	0.670186	-0.0778996	0.265079	0.0676938	0.087375	-0.1597	0.025994	0.121904	0.047449	0.0274938	0.80652	0.0387031	0.834956	-0.0459005	0.839368
YBL058W	SHP1	SHP1;UBX1	UBX (ubiquitin regulatory X) domain-containing protein that regulates Glc7p phosphatase activity and interacts with Cdc48p; interacts with ubiquitylated proteins in vivo and is required for degradation of a ubiquitylated model substrate	0.0678039	0.365439	0.979703	0	0.334305	0	0.614503	0	0.191601	0.007042	0.0622046	0.515555	0.044506	0.750996	-0.0615004	0.738737
YBL059C-A	CMC2	CMC2	Protein of the mitochondrial intermembrane space with a role in respiratory chain complex assembly or maintenance; contains twin Cx9C motifs that can form coiled coil-helix-coiled-coil helix fold	0.342896	6e-06	0.250404	0.000994	0.150898	0.002223	0.189502	0.004902	0.239801	0.002468	-0.0125001	0.913022	-0.0359001	0.846496	-0.0648994	0.767579
YBL059W	YBL059W		Putative protein of unknown function; the authentic, non-tagged protein is detected in highly purified mitochondria in high-throughput studies	0.000605805	0.996408	0.215505	0.000797	-0.0364992	0.309997	0.102698	0.068828	0.0288944	0.634377	-0.00629956	0.951008	0.0543067	0.668799	0.0452053	0.801957
YBL060W	YEL1	YEL1	Guanine nucleotide exchange factor specific for Arf3p; localized to the bud neck and tip; required for localization of Arf3p to the bud neck and tip	-0.0647998	0.540201	0.0296013	0.649923	0.136099	0.002386	0.0287954	0.615976	0.0412991	0.536786	0.0907992	0.17905	0.0788967	0.432605	0.079006	0.568707
YBL061C	SKT5	CAL2;CHS4;CSD4;SKT5	Activator of Chs3p (chitin synthase III), recruits Chs3p to the bud neck via interaction with Bni4p; has similarity to Shc1p, which activates Chs3p during sporulation	-0.2665	8e-05	-0.216699	0.00057	0.023596	0.497226	0.0883045	0.105417	-0.0783001	0.158704	0.181001	0.010826	0.0193034	0.918024	0.209703	0.483649
YBL062W	YBL062W		Dubious open reading frame unlikely to encode a protein, based on available experimental and comparative sequence data	0.0398964	0.587574	-0.0100995	0.91742	0.0467006	0.375844	-0.0149004	0.878428	0.0588014	0.446422	0.0287954	0.839403	0.0218066	0.936995	0.0888065	0.743133
YBL063W	KIP1	CIN9;KIP1	Kinesin-related motor protein required for mitotic spindle assembly, chromosome segregation, and 2 micron plasmid partitioning; functionally redundant with Cin8p for chromosomal but not plasmid functions	0.0252982	0.745245	0.158298	0.004841	-0.0898998	0.022131	0.0856966	0.161798	-0.0444	0.471428	-0.0316998	0.705207	-0.0493002	0.712543	-0.0202	0.925579
YBL064C	PRX1	PRX1	Mitochondrial peroxiredoxin (1-Cys Prx) with thioredoxin peroxidase activity, has a role in reduction of hydroperoxides; reactivation requires Trr2p and glutathione; induced during respiratory growth and oxidative stress; phosphorylated	0.435202	0	0.0951953	0.178797	0.3606	1.1e-05	0.115406	0.020482	0.368299	2.4e-05	0.0133979	0.88243	-0.0225999	0.863042	-0.0100007	0.957741
YBL065W	YBL065W		Dubious open reading frame unlikely to encode a protein, based on available experimental and comparative sequence data; partially overlaps verified ORF SEF1/YBL066C; YBL065W is a non-essential gene	-0.0588005	0.392197	0.133997	0.074066	-0.0274	0.439298	0.0977052	0.164153	-0.0428996	0.442256	0.129296	0.113653	-0.0611	0.703165	0.0806986	0.739268
YBL066C	SEF1	SEF1	Putative transcription factor, has homolog in Kluyveromyces lactis	-0.0300004	0.821137	-0.0515995	0.604628	0.0435965	0.293772	-0.0122004	0.901645	0.0342016	0.610265	0.0162966	0.90977	-0.00130045	0.997731	0.0660961	0.804655
YBL067C	UBP13	UBP13	Putative ubiquitin carboxyl-terminal hydrolase, ubiquitin-specific protease that cleaves ubiquitin-protein fusions	-0.0169002	0.860495	-0.2218	0.000392	0.0313952	0.462789	-0.205999	0.000575	-0.00289984	0.970467	-0.0436994	0.586714	-0.0430007	0.757505	-0.1123	0.348188
YBL068W	PRS4	PRS4	5-phospho-ribosyl-1(alpha)-pyrophosphate synthetase, synthesizes PRPP, which is required for nucleotide, histidine, and tryptophan biosynthesis; one of five related enzymes, which are active as heteromultimeric complexes	-0.4234	0	-0.2149	0.000838	-0.2399	1.5e-05	-0.1971	0.000669	-0.1864	0.008703	0.0044942	0.964991	0.046002	0.735955	-0.0617007	0.720652
YBL069W	AST1	AST1	Peripheral membrane protein that interacts with the plasma membrane ATPase Pma1p and has a role in its targeting to the plasma membrane, possibly by influencing its incorporation into lipid rafts	-0.3465	2e-06	-0.00719967	0.921049	-0.2657	1e-06	0.045401	0.476199	-0.2228	0.00256	0.0388997	0.727405	-0.0733993	0.605825	0.0321008	0.884472
YBL070C	YBL070C		Dubious open reading frame unlikely to encode a protein, based on available experimental and comparative sequence data	-0.215401	0.014642	-0.0186997	0.834413	0.0975973	0.017449	-0.0876996	0.342592	0.152703	0.044004	0.0791016	0.500412	0.0467984	0.826161	-0.00929922	0.977667
YBL071C	YBL071C		Dubious open reading frame, predicted protein contains a peroxisomal targeting signal	0.0346947	0.72526	-0.051	0.565449	0.0899049	0.06972	-0.0545002	0.469152	0.0832066	0.284726	-0.0282001	0.79992	0.0208968	0.916647	-0.0147007	0.953231
YBL071W-A	KTI11	DPH3;KTI11	Zn-ribbon protein that co-purifies with Dph1 and Dph2 in a complex required for synthesis of diphthamide on translation factor eEF2 and with Elongator subunits Iki3p, Elp2p, and Elp3p involved in modification of wobble nucleosides in tRNAs	-0.0702999	0.439709	-0.200899	0.017281	0.0268992	0.454773	-0.0608005	0.447083	0.0417056	0.498345	0.000706747	0.994957	-0.0218996	0.930994	-0.0716001	0.76977
YBL072C	RPS8A	RPS8A	Protein component of the small (40S) ribosomal subunit; identical to Rps8Bp and has similarity to rat S8 ribosomal protein	-0.0731003	0.79465	0.243194	0.000936	0.231396	0.004487	0.195499	0.003005	0.370097	0.000527	0.183201	0.038736	0.109401	0.597933	0.0241069	0.950133
YBL073W	YBL073W		Dubious open reading frame unlikely to encode a protein, based on available experimental and comparative sequence data; partially overlaps the essential gene AAR2/YBL074C	-0.1065	0.098125	-0.0777001	0.240707	-0.0404005	0.353901	-0.0967997	0.083618	0.0301948	0.674196	0.0317057	0.720402	0.00420653	0.983299	0.0308022	0.868941
YBL074C	AAR2	AAR2	Component of the U5 snRNP, required for splicing of U3 precursors; originally described as a splicing factor specifically required for splicing pre-mRNA of the MATa1 cistron	0.106201	0.114309	0.0915035	0.082898	-0.00679955	0.865738	0.0785005	0.128383	-0.0136998	0.851598	0.00830043	0.930449	-0.0136998	0.936242	-0.0365007	0.83408
YBL075C	SSA3	SSA3;YG106	ATPase involved in protein folding and the response to stress; plays a role in SRP-dependent cotranslational protein-membrane targeting and translocation; member of the heat shock protein 70 (HSP70) family; localized to the cytoplasm	0.444296	0	0.1182	0.12092	0.0634063	0.077817	0.0675974	0.347181	0.130799	0.053163	0.0735049	0.460178	0.0343002	0.863066	0.00789873	0.977718
YBL076C	ILS1	ILS1	Cytoplasmic isoleucine-tRNA synthetase, target of the G1-specific inhibitor reveromycin A	-0.601801	0	-0.0628003	0.19013	-0.180199	0.000254	-0.1218	0.00634	-0.259599	0.000583	0.137294	0.010921	0.0521933	0.576855	0.1137	0.206304
YBL077W	YBL077W		Dubious open reading frame unlikely to encode a protein, based on available experimental and comparative sequence data; partially overlaps the verified gene ILS1/YBL076C	-0.0596994	0.453538	0.0150979	0.863153	0.0273947	0.51167	-0.0481004	0.546262	-0.0752996	0.244628	0.0287954	0.816332	0.013498	0.963806	0.0223039	0.941524
YBL078C	ATG8	APG8;ATG8;AUT7;CVT5	Component of autophagosomes and Cvt vesicles; undergoes conjugation to phosphatidylethanolamine (PE); Atg8p-PE is anchored to membranes, is involved in phagophore expansion, and may mediate membrane fusion during autophagosome formation	0.485901	0	0.553596	0	0.271199	2e-06	0.314801	1.2e-05	0.320704	0.000139	0.00469554	0.967989	-0.0816	0.541769	0.0745054	0.758677
YBL079W	NUP170	NLE3;NUP170	Subunit of the nuclear pore complex (NPC), required for NPC localization of specific nucleoporins; involved in nuclear envelope permeability and chromosome segregation; has similar to Nup157p; essential role, with Nup157p, in NPC assembly	0.0358069	0.736405	-0.1552	0.021618	-0.1131	0.023841	-0.0732005	0.218361	-0.207499	0.003649	-0.00859952	0.930263	0.116405	0.183189	0.105598	0.39433
YBL080C	PET112	PET112	Subunit of the trimeric GatFAB AmidoTransferase(AdT) complex; involved in the formation of Q-tRNAQ; mutation is functionally complemented by the bacterial GatB ortholog	0.176106	0.048072	0.2026	0.000981	0.0266018	0.503223	0.166304	0.006397	0.012397	0.846733	-0.0236994	0.846033	-0.0193999	0.908624	-0.0154996	0.945055
YBL081W	YBL081W		Non-essential protein of unknown function; null mutation results in a decrease in plasma membrane electron transport	-0.028	0.753088	-0.170499	0.02868	-0.0506997	0.153912	-0.0221999	0.790164	0.0243055	0.715006	0.0326933	0.797427	0.0297002	0.893771	-0.0136998	0.965793
YBL082C	ALG3	ALG3;RHK1	Dolichol-P-Man dependent alpha(1-3) mannosyltransferase, involved in the synthesis of dolichol-linked oligosaccharide donor for N-linked glycosylation of proteins	-0.343601	1e-06	0.281301	0.01561	-0.143199	0.001695	0.142596	0.177689	-0.0455997	0.486172	0.189502	0.152041	0.0736009	0.788245	0.0526941	0.902721
YBL083C	YBL083C		Dubious open reading frame unlikely to encode a protein, based on available experimental and comparative sequence data; overlaps verified ORF ALG3	-0.419301	0	0.223002	0.000494	-0.0615004	0.141654	0.0883994	0.080577	-0.0017005	0.979249	0.207306	0.001662	0.105195	0.303531	0.033201	0.855325
YBL084C	CDC27	APC3;CDC27;SNB1	Subunit of the Anaphase-Promoting Complex/Cyclosome (APC/C), which is a ubiquitin-protein ligase required for degradation of anaphase inhibitors, including mitotic cyclins, during the metaphase/anaphase transition	0.110002	0.199274	0.135298	0.049856	-0.1045	0.008684	0.0490034	0.485313	-0.1781	0.005342	-9.95494e-05	0.999338	0.0644966	0.694583	-0.0247998	0.930649
YBL085W	BOI1	BOB1;BOI1;GIN7	Protein implicated in polar growth, functionally redundant with Boi2p; interacts with bud-emergence protein Bem1p; contains an SH3 (src homology 3) domain and a PH (pleckstrin homology) domain	-0.0550007	0.524569	-0.1786	0.004641	-0.1282	0.003361	-0.145399	0.013719	-0.1434	0.014346	0.0424062	0.653492	0.0100064	0.964848	0.107701	0.445776
YBL086C	YBL086C		Protein of unknown function; green fluorescent protein (GFP)-fusion protein localizes to the cell periphery	0.112994	0.101973	0.194604	0.006198	0.256503	1.3e-05	0.0619006	0.387957	0.108598	0.186617	0.0214939	0.847639	-0.00289984	0.994844	0.0196023	0.944272
YBL087C	RPL23A	RPL23A	Protein component of the large (60S) ribosomal subunit, identical to Rpl23Bp and has similarity to E. coli L14 and rat L23 ribosomal proteins	-0.319299	0.028344	-0.1497	0.122442	-0.133299	0.096059	-0.0522007	0.501334	-0.374099	0.095595	0.206606	0.02214	0.0776942	0.628756	-0.0075999	0.979504
YBL088C	TEL1	TEL1	Protein kinase primarily involved in telomere length regulation; contributes to cell cycle checkpoint control in response to DNA damage; functionally redundant with Mec1p; homolog of human ataxia telangiectasia (ATM) gene	-0.1723	0.005976	-0.0538995	0.445785	0.0721058	0.063481	-0.0557997	0.330324	0.0137981	0.839718	0.0283994	0.758843	-0.0462997	0.729984	0.0610019	0.773135
YBL089W	AVT5	AVT5	Putative transporter, member of a family of seven S. cerevisiae genes (AVT1-7) related to vesicular GABA-glycine transporters	-0.216099	0.000269	0.0136981	0.812687	-0.169699	0.000367	0.0241069	0.640183	-0.0864997	0.160463	0.0472033	0.534092	0.00279612	0.992083	0.105101	0.296168
YBL090W	MRP21	MRP21;MRP50	Mitochondrial ribosomal protein of the small subunit; MRP21 exhibits genetic interactions with mutations in the COX2 and COX3 mRNA 5'-untranslated leader sequences	-0.0193005	0.827194	0.0872999	0.17471	0.0478036	0.220493	-0.0380004	0.683944	0.044506	0.43582	-0.0483003	0.599642	-0.0454999	0.820705	-0.0352997	0.883806
YBL091C	MAP2	MAP2	Methionine aminopeptidase, catalyzes the cotranslational removal of N-terminal methionine from nascent polypeptides; function is partially redundant with that of Map1p	0.0948981	0.194245	0.0926946	0.073654	0.0965992	0.022348	-0.0252005	0.672328	0.0614997	0.467932	0.0195027	0.778889	0.0611955	0.440146	-0.0750002	0.408286
YBL091C-A	SCS22	SCS22	Protein involved in regulation of phospholipid metabolism; homolog of Scs2p; similar to D. melanogaster inturned protein	0.214597	0.003976	0.00640575	0.925052	0.077202	0.047047	0.111005	0.077469	0.121201	0.034644	-0.0640002	0.423697	0.0391946	0.770232	0.0388014	0.832029
YBL092W	RPL32	RPL32	Protein component of the large (60S) ribosomal subunit, has similarity to rat L32 ribosomal protein; overexpression disrupts telomeric silencing	-0.141701	0.433502	-0.138801	0.035653	0.00820001	0.883401	-0.0835998	0.158967	0.018506	0.82857	-0.0279	0.784726	-0.00289984	0.992083	-0.0568993	0.764219
YBL093C	ROX3	MED19;NUT3;ROX3;SSN7	Subunit of the RNA polymerase II mediator complex; associates with core polymerase subunits to form the RNA polymerase II holoenzyme	0.0563061	0.541729	0.00390442	0.9475	0.059106	0.206704	-0.0346006	0.560964	0.1135	0.143944	-0.00949961	0.930263	-0.0424999	0.735955	-0.0852992	0.518223
YBL094C	YBL094C		Dubious open reading frame unlikely to encode a protein, based on available experimental and comparative sequence data; partially overlaps uncharacterized ORF YBL095W	0.0038037	0.97134	-0.0156002	0.850231	0.0691935	0.165842	-0.0453004	0.506904	0.0361024	0.626871	-0.047	0.649256	0.0283004	0.885291	-0.0314993	0.901928
YBL095W	YBL095W		Putative protein of unknown function; the authentic, non-tagged protein is detected in highly purified mitochondria in high-throughput studies	-0.108701	0.171671	-0.459399	0	-0.1449	0.001846	-0.4565	0	-0.159401	0.019257	-0.0384996	0.70594	0.00880239	0.976518	-0.0351002	0.879931
YBL096C	YBL096C		Non-essential protein of unknown function	0.210102	0.01118	-0.1671	0.010799	0.0793064	0.051149	-0.3069	1.5e-05	-0.0698001	0.433759	-0.1941	0.007065	0.0286964	0.873355	-0.0196003	0.940095
YBL097W	BRN1	BRN1	Subunit of the condensin complex; required for chromosome condensation and for clustering of tRNA genes at the nucleolus; may influence multiple aspects of chromosome transmission	-0.0236994	0.767357	-0.0534997	0.482482	0.0404015	0.271139	-0.0554998	0.450583	-0.0221003	0.747717	0.029997	0.804282	-0.000799475	0.998955	0.0108944	0.975609
YBL098W	BNA4	BNA4	Kynurenine 3-mono oxygenase, required for the de novo biosynthesis of NAD from tryptophan via kynurenine; expression regulated by Hst1p; putative therapeutic target for Huntington disease	-0.8857	0	-0.606599	0	-1.3078	0	-0.7802	0	-1.0802	0	-0.659399	0	-0.0610007	0.511843	-0.0924002	0.388583
YBL099W	ATP1	ATP1	Alpha subunit of the F1 sector of mitochondrial F1F0 ATP synthase, which is a large, evolutionarily conserved enzyme complex required for ATP synthesis; phosphorylated	0.280802	0.001435	-0.5291	0	0.498904	0	-0.421301	0	0.256902	0.014333	-0.122199	0.080552	-0.0156994	0.917429	0.105799	0.329538
YBL100C	YBL100C		Dubious open reading frame unlikely to encode a protein, based on available experimental and comparative sequence data; almost completely overlaps the 5' end of ATP1	0.00880239	0.92021	0.0459042	0.63452	0.0492962	0.235679	0.022801	0.775687	0.00139874	0.98444	0.0526941	0.622023	-0.0054	0.990453	0.0519985	0.832321
YBL101C	ECM21	ART2;ECM21	Protein involved in regulating the endocytosis of plasma membrane proteins; identified as a substrate for ubiquitination by Rsp5p and deubiquitination by Ubp2p; promoter contains several Gcn4p binding elements	0.0953033	0.456988	0.0414953	0.347469	-0.0569999	0.152619	0.0304067	0.610611	0.015997	0.820939	-0.0808003	0.11916	-0.1211	0.245076	0.0363978	0.840943
YFL002W-B	YFL002W-B		Retrotransposon TYA Gag gene co-transcribed with TYB Pol; translated as TYA or TYA-TYB polyprotein; Gag is a nucleocapsid protein that is the structural constituent of virus-like particles (VLPs); similar to retroviral Gag	1.0528	3e-06	-0.1281	0.489076	0.191196	0.00033	0.434796	0.016727	0.282499	0.000282	-0.8146	0.000287	-0.634099	0.017701	-0.5131	0.174188
YDR261W-B	YDR261W-B		Retrotransposon TYA Gag and TYB Pol genes; transcribed/translated as one unit; polyprotein is processed to make a nucleocapsid-like protein (Gag), reverse transcriptase (RT), protease (PR), and integrase (IN); similar to retroviral genes	0.557601	1.9e-05	0.186006	0.101994	0.305795	0	0.860303	0	0.560099	2.8e-05	0.193002	0.138573	0.100493	0.69038	-0.0647998	0.871983
YBL102W	SFT2	SFT2	Non-essential tetra-spanning membrane protein found mostly in the late Golgi, can suppress some sed5 alleles; may be part of the transport machinery, but precise function is unknown; similar to mammalian syntaxin 5	0.0775028	0.220258	0.141694	0.022813	-0.1166	0.003731	-0.0915006	0.110233	-0.0521005	0.347706	-0.119901	0.089736	-0.0299003	0.853443	-0.0937005	0.519875
YBL103C	RTG3	RTG3	Basic helix-loop-helix-leucine zipper (bHLH/Zip) transcription factor that forms a complex with another bHLH/Zip protein, Rtg1p, to activate the retrograde (RTG) and TOR pathways	0.0520959	0.361443	0.288299	1e-06	-0.0424003	0.250004	0.122699	0.00261	-0.00140009	0.98137	0.0847038	0.130229	0.034103	0.715962	-0.0256998	0.852207
YBL104C	YBL104C	YBL103C-A	Putative protein of unknown function, promoter contains multiple GCN4 binding sites	-0.0810002	0.28935	0.0292055	0.749341	-0.0905003	0.026411	0.0102069	0.871542	-0.0995006	0.092137	0.0132979	0.884839	-0.0054	0.981188	0.0508012	0.767988
YBL105C	PKC1	CLY15;HPO2;PKC1;STT1	Protein serine/threonine kinase essential for cell wall remodeling during growth; localized to sites of polarized growth and the mother-daughter bud neck; homolog of the alpha, beta, and gamma isoforms of mammalian protein kinase C (PKC)	0.0841051	0.343447	0.0358069	0.546231	-0.1073	0.108244	0.0690009	0.287654	-0.0718003	0.494439	-0.0791	0.232478	-0.0266003	0.855703	0.00729598	0.972071
YBL106C	SRO77	SNI2;SOP2;SRO77	Protein with roles in exocytosis and cation homeostasis; functions in docking and fusion of post-Golgi vesicles with plasma membrane; homolog of Sro7p and Drosophila lethal giant larvae tumor suppressor; interacts with SNARE protein Sec9p	-0.6954	0	0.1289	0.027759	-0.00349989	0.950339	-0.0355999	0.579984	-0.1448	0.118685	0.150898	0.022805	-0.0130998	0.942344	0.0188051	0.940834
YBL107C	YBL107C		Putative protein of unknown function; green fluorescent protein (GFP)-fusion protein localizes to the cytoplasm; YBL107C is not an essential gene	-0.21	0.002322	0.724004	0	-0.4161	0	0.397496	0	-0.216699	0.00535	0.0113954	0.913493	-0.0234003	0.892054	-0.0141994	0.95231
YBL107W-A	YBL107W-A		Dubious open reading frame unlikely to encode a protein, based on available experimental and comparative sequence data; completely overlaps the Ty2 LTR YBLWdelta2	0.367796	0.003912	0.0583026	0.497534	0.241901	3.7e-05	0.641102	0	0.271402	0.039272	0.177994	0.061432	0.0273947	0.902745	-0.2364	0.091328
YBL108W	YBL108W		Dubious open reading frame unlikely to encode a protein, based on available experimental and comparative sequence data	-0.0247	0.756317	0.0019031	0.982811	0.0867023	0.019294	0.0297992	0.675119	0.0422941	0.465974	0.0519985	0.580024	-0.0384996	0.833872	0.0300959	0.923491
YBL109W	YBL109W		Dubious open reading frame unlikely to encode a protein, based on experimental and comparative sequence data	0.013498	0.883342	0.0796068	0.123365	0.011195	0.785374	0.0354972	0.516412	0.0179931	0.785357	0.0610987	0.361698	-0.00619958	0.98224	0.0503972	0.784679
YLL067C	YLL067C		Putative protein of unknown function with similarity to helicases	-0.0202995	0.865899	0.125902	0.090784	-0.1742	0.000554	0.146799	0.050576	-0.145001	0.018169	-0.1713	0.110895	-0.1659	0.25222	-0.1293	0.505415
YBL112C	YBL112C		Putative protein of unknown function; YBL112C is contained within TEL02L	0.324004	0.010474	0.0289934	0.799311	-0.353699	0	0.195499	0.069244	-0.232299	0.00278	-0.5286	6.5e-05	-0.3677	0.013385	-0.237799	0.361399
YLR467W	YRF1-5	YRF1;YRF1-5	Helicase encoded by the Y' element of subtelomeric regions, highly expressed in the mutants lacking the telomerase component TLC1; potentially phosphorylated by Cdc28p	0.131998	0.111262	-0.1822	0.002575	-0.203901	2.3e-05	-0.121899	0.014906	-0.3234	0.000362	-0.322799	1e-06	-0.1729	0.048033	-0.0884004	0.526317
YBR001C	NTH2	NTH2	Putative neutral trehalase, required for thermotolerance and may mediate resistance to other cellular stresses	0.690703	0	-0.0210005	0.822287	0.0184063	0.642319	-0.0765998	0.286011	-0.00820046	0.897822	-0.2334	0.002892	0.000706747	0.999431	-0.0560997	0.784138
YBR002C	RER2	RER2	Cis-prenyltransferase involved in dolichol synthesis; participates in endoplasmic reticulum (ER) protein sorting	-0.1936	0.004308	0.0492962	0.423708	-0.0915006	0.031349	0.146694	0.00899	0.00600353	0.939092	0.0439044	0.685746	-0.0857003	0.428416	-0.0133998	0.951563
YBR003W	COQ1	COQ1	Hexaprenyl pyrophosphate synthetase, catalyzes the first step in ubiquinone (coenzyme Q) biosynthesis	0.239606	0.000136	-0.1069	0.055681	0.373899	0	-0.1247	0.0117	0.282001	0.001695	-0.153199	0.008784	-0.0668005	0.501541	-0.0550996	0.720652
YBR004C	GPI18	FMP44;GPI18	Functional ortholog of human PIG-V, which is a mannosyltransferase that transfers the second mannose in glycosylphosphatidylinositol biosynthesis; the authentic, non-tagged protein was localized to mitochondria	-0.115801	0.154673	-0.2149	7.5e-05	-0.249899	5e-06	0.0021048	0.971745	-0.0985998	0.110884	0.0362994	0.582648	0.0514974	0.611396	-0.0443003	0.767988
YBR005W	RCR1	RCR1;SSH6	Protein of the ER membrane involved in cell wall chitin deposition; may function in the endosomal-vacuolar trafficking pathway, helping determine whether plasma membrane proteins are degraded or routed to the plasma membrane	0.305095	0	0.209304	0.001106	0.2941	3.1e-05	0.0897964	0.101978	0.2902	0.000272	-0.0495002	0.555742	0.00709501	0.976603	-0.0220006	0.923491
YBR006W	UGA2	UGA2;UGA5	Succinate semialdehyde dehydrogenase involved in the utilization of gamma-aminobutyrate (GABA) as a nitrogen source; part of the 4-aminobutyrate and glutamate degradation pathways; localized to the cytoplasm	0.770398	0	0.0769011	0.267837	0.305002	0	0.106496	0.071666	0.333595	0.000233	-0.125101	0.072609	-0.118	0.211725	-0.0630007	0.75132
YBR007C	DSF2	DSF2	Deletion suppressor of mpt5 mutation	0.123097	0.061872	0.0999953	0.092206	0.116897	0.013441	0.127594	0.02688	0.0412991	0.630727	0.0587044	0.550126	-0.0196997	0.916647	0.0765044	0.636909
YBR008C	FLR1	FLR1	Plasma membrane multidrug transporter of the major facilitator superfamily, involved in efflux of fluconazole, diazaborine, benomyl, methotrexate, and other drugs; expression induced in cells treated with the mycotoxin patulin	-0.0720004	0.323689	0.128095	0.071482	0.042098	0.262613	0.0636962	0.366172	0.033497	0.617905	0.126894	0.212649	0.00149962	0.996807	0.0649932	0.76977
YBR009C	HHF1	HHF1	Histone H4, core histone protein required for chromatin assembly and chromosome function; one of two identical histone proteins (see also HHF2); contributes to telomeric silencing; N-terminal domain involved in maintaining genomic integrity	0.662698	0	-0.00589968	0.941278	0.966704	0	0.0859956	0.186917	0.929299	0	0.126999	0.107986	-0.0543998	0.729016	0.0801937	0.665618
YBR010W	HHT1	BUR5;HHT1;SIN2	Histone H3, core histone protein required for chromatin assembly, part of heterochromatin-mediated telomeric and HM silencing; one of two identical histone H3 proteins (see HHT2); regulated by acetylation, methylation, and phosphorylation	0.582903	0	-0.0741995	0.267837	1.0192	0	-0.0594002	0.4501	0.961297	0	0.0398964	0.597166	0.029997	0.842027	0.038998	0.837173
YBR011C	IPP1	IPP1;PPA1	Cytoplasmic inorganic pyrophosphatase (PPase), homodimer that catalyzes the rapid exchange of oxygens from Pi with water, highly expressed and essential for viability, active-site residues show identity to those from E. coli PPase	0.0152977	0.871769	0.0960054	0.155071	-0.155001	0.003408	0.133406	0.042787	-0.0101998	0.92834	0.0793064	0.426851	-0.0418002	0.806453	-0.0868	0.634436
YBR012C	YBR012C		Dubious open reading frame, unlikely to encode a functional protein; expression induced by iron-regulated transcriptional activator Aft2p	1.1863	0	-0.5126	0	0.519804	0	-0.2241	0.000385	0.925498	0	-0.230199	0.000201	-0.00810035	0.966032	-0.0953995	0.39433
YBR013C	YBR013C		Putative protein of unknown function, haploid deletion mutant exhibits synthetic phenotype with alpha-synuclein	-0.143299	0.026395	0.537296	0	-0.510001	0	0.423503	0	-0.2289	0.004319	-0.0327	0.783417	-0.0270001	0.860456	-0.0602002	0.720652
YBR014C	GRX7	GRX7	Cis-golgi localized monothiol glutaredoxin; more similar in activity to dithiol than other monothiol glutaredoxins; involved in the oxidative stress response; does not bind metal ions; functional overlap with GRX6	0.233704	0.005108	0.0769968	0.351137	0.00950483	0.79741	0.0560008	0.463421	0.0131978	0.855626	-0.0557997	0.621897	0.134694	0.297226	0.0541956	0.824577
YBR015C	MNN2	CRV4;LDB8;MNN2;TTP1	Alpha-1,2-mannosyltransferase, responsible for addition of the first alpha-1,2-linked mannose to form the branches on the mannan backbone of oligosaccharides, localizes to an early Golgi compartment	0.188097	0.000251	-0.3218	1e-06	0.0878023	0.062925	-0.3103	1e-06	0.110203	0.079866	-0.0944997	0.162705	-0.0618994	0.52203	0.0145981	0.941463
YBR016W	YBR016W		Plasma membrane protein of unknown function, predicted to be palmitoylated; has similarity to hydrophilins, which are hydrophilic, glycine-rich proteins involved in the adaptive response to hyperosmotic conditions	-0.1214	0.072705	0.302395	9e-06	-0.0608005	0.102467	0.0972062	0.075018	0.106697	0.273784	0.0333983	0.733809	-0.1381	0.113673	-0.00649953	0.976469
YBR017C	KAP104	KAP104	Transportin or cytosolic karyopherin beta 2; functions in the rg-nuclear localization signal-mediated nuclear import/reimport of mRNA-binding proteins Nab2p and Hrp1p; regulates asymmetric protein synthesis in daughter cells during mitosis	-0.1945	0.00399	0.0252982	0.726837	-0.0797997	0.046067	0.0965992	0.169207	-0.0637002	0.226435	0.114194	0.173897	-0.0220006	0.91315	0.0648001	0.76977
YBR018C	GAL7	GAL7	Galactose-1-phosphate uridyl transferase, synthesizes glucose-1-phosphate and UDP-galactose from UDP-D-glucose and alpha-D-galactose-1-phosphate in the second step of galactose catabolism	0.0797979	0.529751	-0.0456994	0.535416	0.0309999	0.489244	-0.0319004	0.667096	-0.0139998	0.854285	0.0162966	0.882471	-0.0177997	0.938652	-0.00260064	0.993941
YBR019C	GAL10	GAL10	UDP-glucose-4-epimerase, catalyzes the interconversion of UDP-galactose and UDP-D-glucose in galactose metabolism; also catalyzes the conversion of alpha-D-glucose or alpha-D-galactose to their beta-anomers	0.0447019	0.535703	-0.0236994	0.716503	-0.0461999	0.216302	-0.0161997	0.782928	-0.0443003	0.476306	0.00519875	0.959517	0.0323971	0.822622	0.0708015	0.637076
YBR020W	GAL1	GAL1	Galactokinase, phosphorylates alpha-D-galactose to alpha-D-galactose-1-phosphate in the first step of galactose catabolism; expression regulated by Gal4p	-0.0892996	0.261888	0.00880239	0.900788	0.0044942	0.913427	-0.0198006	0.772439	-0.000900523	0.989283	0.0679966	0.421055	0.0282014	0.911202	0.0588014	0.767988
YBR021W	FUR4	FUR4	Uracil permease, localized to the plasma membrane; expression is tightly regulated by uracil levels and environmental cues	-0.1823	0.006134	-0.5073	0	0.0198015	0.726786	-0.264901	5.8e-05	-0.00849938	0.943323	0.0762033	0.329852	0.00739646	0.976603	0.0480967	0.816627
YBR022W	POA1	POA1	Phosphatase that is highly specific for ADP-ribose 1''-phosphate, a tRNA splicing metabolite; may have a role in regulation of tRNA splicing	-0.0748999	0.330014	0.0563061	0.41712	-0.640299	0	-0.0981997	0.146238	-0.439999	2e-06	-0.150201	0.080651	-0.0365999	0.853443	-0.117401	0.482146
YBR023C	CHS3	CAL1;CHS3;CSD2;DIT101;KTI2	Chitin synthase III, catalyzes the transfer of N-acetylglucosamine (GlcNAc) to chitin; required for synthesis of the majority of cell wall chitin, the chitin ring during bud emergence, and spore wall chitosan	0.170297	0.008495	-0.1681	0.017417	0.1576	0.022416	0.0796068	0.282771	0.2467	0.01398	-0.0259994	0.82573	0.0452053	0.806514	0.0394051	0.88229
YBR024W	SCO2	SCO2	Protein anchored to the mitochondrial inner membrane, similar to Sco1p and may have a redundant function with Sco1p in delivery of copper to cytochrome c oxidase; interacts with Cox2p	0.652399	0	0.288996	6.9e-05	0.463696	0	0.348198	0	0.508996	1e-06	0.0601027	0.407995	-0.00859952	0.963964	-0.0382004	0.83161
YBR025C	OLA1	OLA1	P-loop ATPase with similarity to human OLA1 and bacterial YchF; identified as specifically interacting with the proteasome; protein levels are induced by hydrogen peroxide	-0.269999	0.001889	-0.409799	1e-06	-0.0221999	0.653992	-0.146999	0.015707	-0.2983	0.001456	0.0407943	0.706104	0.110403	0.316101	-0.1192	0.39433
YBR026C	ETR1	ETR1;MRF1;MRF1	2-enoyl thioester reductase, member of the medium chain dehydrogenase/reductase family; localized to in mitochondria, where it has a probable role in fatty acid synthesis	0.648502	0	0.277294	3.9e-05	0.0759981	0.090056	0.251301	5e-06	0.176897	0.009023	-0.133	0.033005	0.0453032	0.694592	-0.0592003	0.780166
YBR027C	YBR027C		Dubious open reading frame unlikely to encode a protein, based on available experimental and comparative sequence data	0.0746972	0.271618	-0.303	3e-06	-0.2247	2.8e-05	-0.133401	0.006171	-0.0723993	0.39025	-0.138	0.01621	-0.0360998	0.757933	0.0453032	0.77909
YBR028C	YBR028C		Putative protein kinase, possible substrate of cAMP-dependent protein kinase (PKA)	0.0466028	0.49889	-0.305	4e-06	-0.2253	2.9e-05	-0.249299	1.1e-05	-0.154201	0.022121	-0.0272	0.725215	-0.0713	0.404272	0.0372979	0.802934
YBR029C	CDS1	CDG1;CDS1	Phosphatidate cytidylyltransferase (CDP-diglyceride synthetase); an enzyme that catalyzes that conversion of CTP + phosphate into diphosphate + CDP-diaclglyerol, a critical step in the synthesis of all major yeast phospholipids	-0.378899	0	-0.265599	0.000644	-0.0979002	0.022652	-0.197	0.005872	-0.1606	0.016225	-0.0941993	0.287535	-0.0444	0.806759	0.0769011	0.713642
YBR030W	RKM3	RKM3	Ribosomal lysine methyltransferase specific for monomethylation of Rpl42ap and Rpl42bp (lysine 40); nuclear SET domain containing protein	-0.3117	1e-06	-0.1795	0.005778	0.0016005	0.967679	-0.1846	0.002031	0.00469554	0.953111	0.120697	0.119513	0.0424062	0.768135	0.128201	0.272235
YBR031W	RPL4A	RPL4A	N-terminally acetylated protein component of the large (60S) ribosomal subunit, nearly identical to Rpl4Bp and has similarity to E. coli L4 and rat L4 ribosomal proteins	-0.3815	0	-0.3498	1e-06	-0.161	0.000392	-0.271999	1e-05	-0.2284	0.002176	-0.0277	0.726995	-0.0152998	0.930534	0.0129977	0.941463
YBR032W	YBR032W		Dubious open reading frame unlikely to encode a protein, based on experimental and comparative sequence data	-0.0739004	0.490474	-0.0549003	0.398475	0.0118963	0.869867	-0.1012	0.102486	0.0133979	0.901833	0.0241069	0.82152	-0.0247	0.917429	0.0456946	0.870993
YBR033W	EDS1	EDS1	Putative zinc cluster protein; YBR033W is not an essential gene	0.610199	0	0.3791	8.8e-05	0.420197	0	0.255102	0.005029	0.384503	4.9e-05	-0.0320995	0.80652	-0.1099	0.430783	-0.0765998	0.767579
YBR034C	HMT1	HCP1;HMT1;ODP1;RMT1	Nuclear SAM-dependent mono- and asymmetric arginine dimethylating methyltransferase that modifies hnRNPs, including Npl3p and Hrp1p, thus facilitating nuclear export of these proteins; required for viability of npl3 mutants	-0.0794994	0.496205	-0.369101	1.3e-05	-0.0171995	0.676219	-0.1685	0.022395	-0.00420002	0.954072	0.0121968	0.923436	0.0174944	0.943712	-0.0367005	0.884472
YBR035C	PDX3	PDX3	Pyridoxine (pyridoxamine) phosphate oxidase, has homologs in E. coli and Myxococcus xanthus; transcription is under the general control of nitrogen metabolism	0.1133	0.061009	0.4852	0	0.103397	0.020136	0.2929	1e-06	0.196695	0.003561	0.026106	0.790197	0.0579008	0.573596	0.0141982	0.941524
YBR036C	CSG2	CLS2;CSG2	Endoplasmic reticulum membrane protein, required for mannosylation of inositolphosphorylceramide and for growth at high calcium concentrations	0.236205	0.000162	0.283602	3e-06	0.152495	0.000383	0.135207	0.002524	0.188996	0.003248	-0.00910031	0.908504	-0.0287004	0.796328	-0.0822994	0.381602
YBR037C	SCO1	PET161;SCO1	Copper-binding protein of the mitochondrial inner membrane, required for cytochrome c oxidase activity and respiration; may function to deliver copper to cytochrome c oxidase; has similarity to thioredoxins	0.556297	0	0.484004	0	0.235899	9.9e-05	0.280695	0.000113	0.1591	0.021311	0.0475942	0.707236	0.00920383	0.972536	-0.0442007	0.847009
YBR038W	CHS2	CHS2	Chitin synthase II; catalyzes transfer of N-acetylglucosamine (GlcNAc) to chitin upon activation of zymogenic form; required for chitin synthesis in the primary septum during cytokinesis; localization regulated by Cdk1p during mitosis	-0.1508	0.068967	-0.0787998	0.229511	-0.0536	0.145528	-0.141799	0.003194	-0.0651001	0.252719	0.0728055	0.225885	0.0844997	0.298084	0.0177937	0.929748
YBR039W	ATP3	ATP3	Gamma subunit of the F1 sector of mitochondrial F1F0 ATP synthase, which is a large, evolutionarily conserved enzyme complex required for ATP synthesis	0.762102	0	-0.2932	0.000296	0.865903	0	-0.390099	3e-06	0.534699	3.2e-05	-0.114199	0.227939	0.0151978	0.955682	0.038099	0.883193
YBR040W	FIG1	FIG1	Integral membrane protein required for efficient mating; may participate in or regulate the low affinity Ca2+ influx system, which affects intracellular signaling and cell-cell fusion during mating	0.288205	4e-06	-0.186099	0.00113	0.0875036	0.017735	-0.159401	0.001368	0.221098	0.000842	-0.0576995	0.379072	-0.0579998	0.561319	-0.0594994	0.703304
YBR041W	FAT1	FAT1	Fatty acid transporter and very long-chain fatty acyl-CoA synthetase, may form a complex with Faa1p or Faa4p that imports and activates exogenous fatty acids	0.0366932	0.674433	-0.133799	0.019917	-0.1478	0.000614	0.0370026	0.537877	0.00129784	0.98444	-0.0896004	0.230902	-0.1315	0.176809	-0.0165003	0.942428
YBR042C	CST26	CST26;PSI1	Protein required for incorporation of stearic acid into phosphatidylinositol; affects chromosome stability when overexpressed	-0.0846994	0.229783	0.0071955	0.920161	-0.1545	0.000292	0.00580238	0.936257	-0.0407002	0.445237	0.000100985	0.999338	-0.0428996	0.786703	-0.0111997	0.962693
YBR043C	QDR3	AQR2;QDR3	Multidrug transporter of the major facilitator superfamily, required for resistance to quinidine, barban, cisplatin, and bleomycin	0.170694	0.003537	0.317802	3e-06	-0.617999	0	0.155801	0.004931	0.0610987	0.423854	0.0601996	0.467754	-0.0139998	0.944961	-0.0397003	0.823118
YBR044C	TCM62	TCM62	Protein involved in the assembly of the mitochondrial succinate dehydrogenase complex; putative chaperone	0.0768053	0.266669	-0.3411	0	-0.204999	3e-05	-0.1406	0.004118	-0.1041	0.074664	-0.146201	0.009835	0.00499749	0.978878	-0.0177997	0.91802
YBR045C	GIP1	GIP1	Meiosis-specific regulatory subunit of the Glc7p protein phosphatase, regulates spore wall formation and septin organization, required for expression of some late meiotic genes and for normal localization of Glc7p	0.149598	0.070687	0.119502	0.051022	-0.1099	0.013932	0.0951008	0.083754	-0.105601	0.136487	-0.1715	0.015274	0.0325946	0.831571	-0.0495002	0.789088
YBR046C	ZTA1	ZTA1	NADPH-dependent quinone reductase, GFP-tagged protein localizes to the cytoplasm and nucleus; has similarity to E. coli quinone oxidoreductase and to human zeta-crystallin	0.665602	0	-0.0810994	0.306162	-0.116001	0.004189	0.0304067	0.646371	-0.0393	0.538333	-0.2825	0.000169	-0.0655001	0.612587	-0.0927001	0.518223
YBR047W	FMP23	FMP23	Putative protein of unknown function; proposed to be involved in iron or copper homeostatis; the authentic, non-tagged protein is detected in highly purified mitochondria in high-throughput studies	-0.18	0.090406	0.127699	0.106874	-0.5789	0	0.147697	0.050319	-0.2593	0.003245	-0.0707998	0.533055	-0.2177	0.054769	-0.137	0.422698
YBR048W	RPS11B	RPS11B	Protein component of the small (40S) ribosomal subunit; identical to Rps11Ap and has similarity to E. coli S17 and rat S11 ribosomal proteins	-0.5041	1e-06	-0.216101	0.00518	0.181103	0.000507	-0.00589968	0.941364	-0.0588997	0.262856	0.0436945	0.678357	-0.1226	0.297079	-0.00830057	0.976469
YBR049C	REB1	GRF2;REB1	RNA polymerase I enhancer binding protein; DNA binding protein which binds to genes transcribed by both RNA polymerase I and RNA polymerase II; required for termination of RNA polymerase I transcription	0.237894	0.003616	0.0439044	0.472389	0.0193034	0.700403	-0.0198006	0.747625	0.0311976	0.646211	0.00180224	0.987081	0.0269983	0.87064	0.0614029	0.743576
YBR050C	REG2	REG2	Regulatory subunit of the Glc7p type-1 protein phosphatase; involved with Reg1p, Glc7p, and Snf1p in regulation of glucose-repressible genes, also involved in glucose-induced proteolysis of maltose permease	0.0985947	0.268495	-0.1179	0.101766	0.00669298	0.894298	-0.1099	0.10369	0.0878023	0.14035	-0.133	0.115193	-0.0764994	0.614471	-0.1584	0.299332
YBR051W	YBR051W		Dubious open reading frame unlikely to encode a protein, based on available experimental and comparative sequence data; partiallly overlaps the REG2/YBR050C regulatory subunit of the Glc7p type-1 protein phosphatase	0.038394	0.671677	0.0199011	0.809957	0.0785962	0.111026	-0.00249947	0.975381	0.120206	0.175792	0.0726958	0.493354	0.00420653	0.990984	0.0164963	0.947624
YBR052C	RFS1	RFS1	Protein of unknown function; member of a flavodoxin-like fold protein family that includes Pst2p and Ycp4p; green fluorescent protein (GFP)-fusion protein localizes to the cytoplasm in a punctate pattern	0.601297	0	0.417304	0	0.322897	1e-06	0.316899	4e-06	0.434199	5e-06	-0.0623995	0.433521	-0.0346006	0.811885	0.00289691	0.988512
YBR053C	YBR053C		Putative protein of unknown function; induced by cell wall perturbation	0.695201	0	0.314395	0.000458	0.459904	0	0.415596	0	0.522498	1e-06	-0.0204004	0.827591	0.0268001	0.867885	-0.00889997	0.96795
YBR054W	YRO2	YRO2	Putative protein of unknown function; the authentic, non-tagged protein is detected in a phosphorylated state in highly purified mitochondria in high-throughput studies; transcriptionally regulated by Haa1p	2.8187	0	-1.5141	0	0.896497	0	-0.423499	0.011317	1.3898	0	-1.4447	0	-0.355101	0.144654	-0.270399	0.45249
YBR055C	PRP6	PRP6;RNA6;TSM7269	Splicing factor, component of the U4/U6-U5 snRNP complex	0.0382957	0.571625	-0.173799	0.000955	-0.0550996	0.146686	-0.174801	0.000818	0.0044942	0.947003	-0.00400036	0.968332	0.0447019	0.6908	-0.0553994	0.738737
YBR056W	YBR056W		Putative cytoplasmic protein of unknown function	0.778099	0	-0.286301	0.005419	0.373899	0	0.0394051	0.607718	0.480896	3e-06	-0.178399	0.026351	-0.0497003	0.749047	-0.0781006	0.697827
YBR057C	MUM2	MUM2;SPOT8	Cytoplasmic protein essential for meiotic DNA replication and sporulation; interacts with Orc2p, which is a component of the origin recognition complex	0.00640575	0.939176	-0.0471998	0.47898	-0.0114993	0.784424	-0.170699	0.011169	-0.121	0.085286	-0.1192	0.082996	0.0189047	0.910108	-0.0490001	0.77909
YBR058C	UBP14	GID6;UBP14	Ubiquitin-specific protease that specifically disassembles unanchored ubiquitin chains; involved in fructose-1,6-bisphosphatase (Fbp1p) degradation; similar to human isopeptidase T	-0.0349006	0.66339	-0.0133998	0.823577	-0.264299	2e-06	0.0517062	0.413518	-0.1537	0.010289	-0.0295998	0.737703	-0.00810035	0.970017	-0.00839925	0.972526
YBR058C-A	TSC3	TSC3	Protein that stimulates the activity of serine palmitoyltransferase (Lcb1p, Lcb2p) several-fold; involved in sphingolipid biosynthesis	0.0565003	0.655731	0.323405	2e-06	0.113994	0.007444	0.305504	4e-06	0.3684	0.000297	0.0607945	0.419035	-0.0495002	0.703531	0.00109603	0.996379
YBR059C	AKL1	AKL1	Ser-Thr protein kinase, member (with Ark1p and Prk1p) of the Ark kinase family; involved in endocytosis and actin cytoskeleton organization	0.336798	4e-06	0.202399	0.000248	0.189502	0.000119	0.168899	0.000749	0.175799	0.006945	-0.0254002	0.742467	0.0553067	0.587756	-0.0771004	0.526317
YBR060C	ORC2	ORC2;RRR1;SIR5	Subunit of the origin recognition complex, which directs DNA replication by binding to replication origins and is also involved in transcriptional silencing; interacts with Spp1p and with trimethylated histone H3; phosphorylated by Cdc28p	-0.170699	0.004119	-0.1132	0.011046	-0.1633	0.000177	-0.0919004	0.054707	-0.149601	0.012099	-0.0550996	0.378312	0.0484036	0.594087	0.0413972	0.767988
YBR061C	TRM7	TRM7	2'-O-ribose methyltransferase, methylates the 2'-O-ribose of nucleotides at positions 32 and 34 of the tRNA anticodon loop	-0.423199	0	-0.0651001	0.334859	-0.2498	1.5e-05	-0.0113	0.843407	-0.233	0.000794	0.0543067	0.476058	-0.0221999	0.867494	0.0362994	0.830309
YBR062C	YBR062C		Hypothetical protein	-0.0352007	0.706172	1.4767	0	-0.0768995	0.046429	0.891201	0	-0.0727998	0.179572	0.121201	0.026836	0.159603	0.024819	-0.00839925	0.965829
YBR063C	YBR063C		Putative protein of unknown function; YBR063C is not an essential gene	0.164902	0.003037	0.267104	5e-06	0.106496	0.023853	0.203101	0.000212	0.0951953	0.141168	0.0106939	0.91322	0.0504947	0.640527	0.049101	0.754496
YBR064W	YBR064W		Dubious open reading frame unlikely to encode a protein; partially overlaps the uncharacterized ORF YBR063C	0.0353987	0.713039	0.00309846	0.961301	0.139103	0.00181	0.0396999	0.549504	0.0812987	0.168128	0.0946009	0.212649	-0.0386997	0.818603	-0.0254002	0.927461
YBR065C	ECM2	ECM2;SLT11	Pre-mRNA splicing factor, facilitates the cooperative formation of U2/U6 helix II in association with stem II in the spliceosome, function may be regulated by Slu7p	0.100197	0.510511	0.3477	9.4e-05	0.129006	0.002625	0.415596	8e-06	-0.0449	0.469016	0.00230647	0.986038	-0.203799	0.062359	-0.0681006	0.784064
YBR066C	NRG2	NRG2	Transcriptional repressor that mediates glucose repression and negatively regulates filamentous growth; has similarity to Nrg1p	0.666502	0	-0.370299	2.7e-05	0.498496	0	-0.1906	0.013819	0.664	0	-0.00619958	0.967168	0.147906	0.293917	-0.2011	0.221766
YBR067C	TIP1	TIP1	Major cell wall mannoprotein with possible lipase activity; transcription is induced by heat- and cold-shock; member of the Srp1p/Tip1p family of serine-alanine-rich proteins	1.3619	0	1.1384	0	0.631002	0	0.869398	0	0.473205	1e-06	0.120803	0.153625	-0.0602995	0.68628	0.0639033	0.767988
YBR068C	BAP2	BAP2	High-affinity leucine permease, functions as a branched-chain amino acid permease involved in the uptake of leucine, isoleucine and valine; contains 12 predicted transmembrane domains	0.518596	0	0.0486965	0.37103	0.0300959	0.428851	0.211099	0.000156	0.1245	0.031989	-0.0412004	0.574158	-0.0984005	0.249106	-0.1166	0.309304
YBR069C	TAT1	TAP1;TAT1;VAP1	Amino acid transport protein for valine, leucine, isoleucine, and tyrosine, low-affinity tryptophan and histidine transporter; overexpression confers FK506 and FTY720 resistance	0.0575958	0.610754	-0.5641	0	0.274101	1e-06	-0.2163	0.001212	0.290601	0.000266	0.0167958	0.876911	-0.0151001	0.94421	0.0636962	0.754496
YBR070C	ALG14	ALG14	Component of UDP-GlcNAc transferase required for the second step of dolichyl-linked oligosaccharide synthesis; anchors the catalytic subunit Alg13p to the ER membrane; similar to bacterial and human glycosyltransferases	-0.0386004	0.673937	-0.236299	0.000228	0.0931951	0.017735	-0.1109	0.040643	0.246396	0.001331	0.172999	0.026977	0.172295	0.050301	0.101704	0.366899
YBR071W	YBR071W		Putative protein of unknown function; (GFP)-fusion and epitope-tagged proteins localize to the cytoplasm; mRNA expression may be regulated by the cell cycle and/or cell wall stress	0.330501	3.6e-05	0.137097	0.022911	0.5116	0	0.000302934	0.996865	0.318704	0.000378	0.182896	0.019774	0.0832066	0.459965	0.0685057	0.705891
YBR072W	HSP26	HSP26	Small heat shock protein (sHSP) with chaperone activity; forms hollow, sphere-shaped oligomers that suppress unfolded proteins aggregation; oligomer activation requires a heat-induced conformational change; not expressed in unstressed cells	4.8612	0	0.584202	0.058946	2.6828	0	1.9008	0	3.0192	0	-0.274001	0.256169	-0.235399	0.574733	-0.261601	0.61902
YBR073W	RDH54	RDH54;TID1	DNA-dependent ATPase, stimulates strand exchange by modifying the topology of double-stranded DNA; involved in recombinational repair of DNA double-strand breaks during mitosis and meiosis; proposed to be involved in crossover interference	0.0329049	0.671514	0.154596	0.001836	0.282701	4e-06	-0.0132003	0.797839	0.184001	0.008126	0.151495	0.01184	0.0884944	0.25677	0.0614029	0.632448
YBR074W	YBR074W	YBR075W	Putative metalloprotease	-0.189499	0.001126	-0.222	0.00084	-0.1892	3.2e-05	-0.1613	0.009241	-0.107701	0.211656	-0.00230005	0.984229	0.068203	0.56965	0.0748068	0.633684
YBR076W	ECM8	ECM8	Non-essential protein of unknown function	0.406896	0	-0.00480061	0.937735	0.0918014	0.101136	-0.0410994	0.580333	0.0404015	0.583117	-0.0179005	0.831683	0.00840083	0.964848	-0.0196003	0.930649
YBR077C	SLM4	EGO3;GSE1;NIR1;SLM4	Component of the EGO complex, which is involved in the regulation of microautophagy, and of the GSE complex, which is required for proper sorting of amino acid permease Gap1p; gene exhibits synthetic genetic interaction with MSS4	-0.0428001	0.600178	0.185296	0.000564	0.00650629	0.88729	0.0467984	0.318503	0.033201	0.684278	0.0424062	0.514592	0.0733952	0.374349	-0.0297	0.841381
YBR078W	ECM33	ECM33	GPI-anchored protein of unknown function, has a possible role in apical bud growth; GPI-anchoring on the plasma membrane crucial to function; phosphorylated in mitochondria; similar to Sps2p and Pst1p	0.0313952	0.749407	-0.2707	9.7e-05	-0.0369003	0.526382	-0.192301	0.00264	-0.0705998	0.27096	-0.1685	0.027257	-0.0652993	0.611396	-0.0152007	0.949733
YBR079C	RPG1	RPG1;TIF32	eIF3a subunit of the core complex of translation initiation factor 3 (eIF3), essential for translation; part of a subcomplex (Prt1p-Rpg1p-Nip1p) that stimulates binding of mRNA and tRNA(i)Met to ribosomes	-0.2927	9.4e-05	0.0518036	0.592136	-0.1069	0.012247	0.0946009	0.204996	-0.185801	0.008426	0.146903	0.030953	0.019403	0.911034	-0.0245004	0.920635
YBR080C	SEC18	ANU4;SEC18	ATPase required for the release of Sec17p during the 'priming' step in homotypic vacuole fusion and for ER to Golgi transport; homolog of the mammalian NSF	-0.1369	0.088127	-0.0733993	0.187387	-0.271801	5e-06	-0.0256998	0.676447	-0.2844	0.000786	-0.1115	0.081119	0.0226022	0.881517	-0.0129004	0.951965
YBR081C	SPT7	GIT2;SPT7	Subunit of the SAGA transcriptional regulatory complex, involved in proper assembly of the complex; also present as a C-terminally truncated form in the SLIK/SALSA transcriptional regulatory complex	0.151495	0.022511	0.0558065	0.22308	0.123401	0.011123	-0.107	0.022742	0.162597	0.02537	0.0447019	0.460178	0.0293045	0.766402	0.0711998	0.442079
YBR082C	UBC4	UBC4	Ubiquitin-conjugating enzyme (E2), mediates degradation of abnormal or excess proteins, including calmodulin and histone H3; interacts with many SCF ubiquitin protein ligases; component of the cellular stress response	0.0861044	0.365439	0.417304	0	0.079006	0.039404	0.468396	0	0.184902	0.003795	0.0257942	0.797188	0.131998	0.212163	-0.0751005	0.61877
YBR083W	TEC1	ROC1;TEC1	Transcription factor required for full Ty1 expression, Ty1-mediated gene activation, and haploid invasive and diploid pseudohyphal growth; TEA/ATTS DNA-binding domain family member	-0.0147998	0.870968	-0.8343	0	-0.218201	0.000158	-0.1577	0.010004	-0.0468003	0.491254	0.0913004	0.260313	0.0946955	0.390885	-0.1078	0.514122
YBR084W	MIS1	MIS1	Mitochondrial C1-tetrahydrofolate synthase, involved in interconversion between different oxidation states of tetrahydrofolate (THF); provides activities of formyl-THF synthetase, methenyl-THF cyclohydrolase, and methylene-THF dehydrogenase	-0.4376	0	-0.706001	0	-0.245	4e-06	-0.409299	0	-0.260499	0.000521	0.0124972	0.910788	0.122606	0.236284	0.195801	0.097847
YBR085C-A	YBR085C-A		Putative protein of unknown function; green fluorescent protein (GFP)-fusion protein localizes to the cytoplasm and to the nucleus	2.2115	0	0.705598	0.000154	1.0094	0	0.482002	2.4e-05	1.208	0	-0.3335	0.005568	0.1133	0.600886	-0.133	0.640625
YBR085W	AAC3	AAC3;ANC3	Mitochondrial inner membrane ADP/ATP translocator, exchanges cytosolic ADP for mitochondrially synthesized ATP; expressed under anaerobic conditions; similar to Pet9p and Aac1p; has roles in maintenance of viability and in respiration	-0.796601	0	0.4795	0	-0.4624	0	0.160894	0.002151	-0.5388	1e-06	0.0642069	0.338052	0.0311976	0.818603	0.00390442	0.986909
YBR086C	IST2	IST2	Plasma membrane protein that may be involved in osmotolerance, localizes to the mother cell in small-budded cells and to the bud in medium- and large-budded cells; mRNA is transported to the bud tip by an actomyosin-driven process	0.492304	0	-0.240399	0.000303	0.127897	0.024905	-0.1358	0.030586	0.198896	0.030677	-0.125	0.092862	0.0440024	0.778977	-0.0365999	0.867678
YBR087W	RFC5	RFC5	Subunit of heteropentameric Replication factor C (RF-C), which is a DNA binding protein and ATPase that acts as a clamp loader of the proliferating cell nuclear antigen (PCNA) processivity factor for DNA polymerases delta and epsilon	-0.1445	0.053242	-0.2399	0.000847	0.144999	0.000963	-0.261199	0.000185	0.00509812	0.947003	0.00149962	0.989183	0.118001	0.259949	-0.0324005	0.89538
YBR088C	POL30	POL30	Proliferating cell nuclear antigen (PCNA), functions as the sliding clamp for DNA polymerase delta; may function as a docking site for other proteins required for mitotic and meiotic chromosomal DNA replication and for DNA repair	-0.170901	0.011862	-0.3134	6e-06	-0.1791	0.000168	-0.2574	8.1e-05	-0.1557	0.027309	-0.0594994	0.378502	-0.0745003	0.473898	-0.0703999	0.580778
YBR089C-A	NHP6B	NHP6B;YBR090C-A	High-mobility group non-histone chromatin protein, functionally redundant with Nhp6Ap; homologous to mammalian high mobility group proteins 1 and 2; acts to recruit transcription factor Rcs1p to certain promoters	0.251095	0.000144	0.219103	0.000645	0.251798	6e-06	0.141995	0.009933	0.299303	5.5e-05	0.00910348	0.937664	0.0441982	0.735955	-0.00390055	0.986126
YBR089W	YBR089W		Dubious open reading frame unlikely to encode a protein, based on available experimental and comparative sequence data; almost completely overlaps the verified gene POL30	-0.00230005	0.984582	0.0587044	0.262744	0.0989989	0.016704	0.0333983	0.574322	0.0165962	0.806033	0.0848943	0.295265	-0.0380996	0.80016	-0.0135002	0.958213
YBR090C	YBR090C		Putative protein of unknown function; green fluorescent protein (GFP)-fusion protein localizes to the cytoplasm and nucleus	0.248098	0.003004	0.3461	0	0.289598	8e-06	0.321905	0	0.342498	7.7e-05	0.0460999	0.502932	0.0584966	0.465816	0.00890276	0.95706
YBR091C	TIM12	MRS5;TIM12	Essential protein of the inner mitochondrial membrane, peripherally localized; component of the TIM22 complex, which is a twin-pore translocase that mediates insertion of numerous multispanning inner membrane proteins	-0.393599	0	0.0689046	0.251925	0.0588014	0.160634	-0.0194994	0.747086	0.0941009	0.11857	0.0812987	0.250994	0.0412991	0.740299	0.00930417	0.96703
YBR092C	PHO3	PHO3;phoC	Constitutively expressed acid phosphatase similar to Pho5p; brought to the cell surface by transport vesicles; hydrolyzes thiamin phosphates in the periplasmic space, increasing cellular thiamin uptake; expression is repressed by thiamin	-0.2258	0.00233	-0.527101	0	-0.403901	0	-0.361099	1e-06	-0.432301	2e-06	-0.1666	0.011513	0.0378039	0.821849	-0.0571005	0.746727
YBR092C	PHO3	PHO3;phoC	Constitutively expressed acid phosphatase similar to Pho5p; brought to the cell surface by transport vesicles; hydrolyzes thiamin phosphates in the periplasmic space, increasing cellular thiamin uptake; expression is repressed by thiamin	-0.00320056	0.97415	-0.3064	3.8e-05	-0.1779	0.002234	-0.1919	0.005641	-0.155401	0.021984	-0.1257	0.105426	-0.0238006	0.889507	-0.0851998	0.660254
YBR094W	PBY1	PBY1	Putative tubulin tyrosine ligase associated with P-bodies	-0.0752996	0.323598	0.0490034	0.334859	0.0160969	0.689656	0.0915035	0.124183	0.0403033	0.579345	0.0592999	0.425722	0.102201	0.255832	0.0715018	0.559162
YBR095C	RXT2	RAF60;RXT2	Subunit of the histone deacetylase Rpd3L complex; possibly involved in cell fusion and invasive growth	0.0613062	0.325206	0.0356943	0.650143	0.2029	7.4e-05	0.0943036	0.171811	0.165597	0.005288	0.0524994	0.620779	-0.00820046	0.978878	-0.0240001	0.93366
YBR096W	YBR096W		Putative protein of unknown function; green fluorescent protein (GFP)-fusion protein localizes to the ER	-0.1634	0.014919	0.103101	0.065619	0.120803	0.00299	0.045401	0.365417	0.2208	0.000832	0.0655034	0.337351	0.1153	0.144935	0.0330036	0.868818
YBR097W	VPS15	GRD8;VAC4;VPL19;VPS15;VPS40	Myristoylated serine/threonine protein kinase involved in vacuolar protein sorting; functions as a membrane-associated complex with Vps34p; active form recruits Vps34p to the Golgi membrane; interacts with the GDP-bound form of Gpa1p	0.0647035	0.368417	-0.0939006	0.100786	-0.0251007	0.538086	-0.0660996	0.186237	-0.0592003	0.366995	0.0175941	0.819787	0.0016005	0.994958	0.0596045	0.705561
YBR098W	MMS4	MMS4;SLX2;YBR100W	Subunit of the structure-specific Mms4p-Mus81p endonuclease that cleaves branched DNA; involved in recombination, DNA repair, and joint molecule formation/resolution during meiotic recombination	0.127396	0.042174	0.185397	0.00045	0.1141	0.022367	0.104994	0.036913	0.126101	0.066989	-0.0471998	0.480476	-0.0135993	0.933868	0.00249371	0.989257
YBR099C	YBR099C		Dubious open reading frame unlikely to encode a protein, based on available experimental and comparative sequence data; completely overlaps the verified gene MMS4	0.123706	0.105065	-0.1814	0.003621	0.207905	9.3e-05	-0.2469	0.000156	0.193898	0.014483	-0.0418002	0.621136	0.0616933	0.63367	0.0632958	0.721648
YBR101C	FES1	FES1	Hsp70 (Ssa1p) nucleotide exchange factor, cytosolic homolog of Sil1p, which is the nucleotide exchange factor for BiP (Kar2p) in the endoplasmic reticulum	-0.164901	0.02192	0.331705	1.5e-05	0.140896	0.002866	0.0889964	0.124462	0.00269532	0.968074	0.120405	0.095815	0.0889964	0.435899	-0.0369003	0.866474
YBR102C	EXO84	EXO84;USA3	Essential protein with dual roles in spliceosome assembly and exocytosis; the exocyst complex (Sec3p, Sec5p, Sec6p, Sec8p, Sec10p, Sec15p, Exo70p, and Exo84p) mediates polarized targeting of secretory vesicles to active sites of exocytosis	-0.168599	0.023471	0.357203	6e-06	-0.0104003	0.793823	0.299503	1.2e-05	-0.1255	0.066806	0.100695	0.14785	-0.0816	0.492431	0.0597014	0.751812
YBR103C-A	YBR103C-A		Dubious open reading frame unlikely to encode a protein, based on experimental and comparative sequence data; identified by homology to related yeast	-0.00830057	0.911254	-0.0234003	0.763777	0.0721058	0.095316	0.00799917	0.915233	0.0155975	0.805093	0.0830023	0.312725	0.0340044	0.844381	-0.0418997	0.868818
YBR103W	SIF2	EMB1;SIF2	WD40 repeat-containing subunit of the Set3C histone deacetylase complex, which represses early/middle sporulation genes; antagonizes telomeric silencing; binds specifically to the Sir4p N-terminus	-0.0184995	0.805552	0.160004	0.007216	0.0404015	0.486953	0.0872999	0.085094	-0.0650005	0.517646	0.0309999	0.758512	0.0711998	0.498458	-0.0122993	0.951563
YBR104W	YMC2	YMC2	Mitochondrial protein, putative inner membrane transporter with a role in oleate metabolism and glutamate biosynthesis; member of the mitochondrial carrier (MCF) family; has similarity with Ymc1p	-0.623501	0	-0.0249994	0.711069	-0.4086	0	0.000201963	0.997549	-0.3953	4.8e-05	0.0830023	0.212854	-0.0247	0.862236	0.0326933	0.866784
YBR105C	VID24	GID4;VID24	Peripheral membrane protein located at Vid (vacuole import and degradation) vesicles; regulates fructose-1,6-bisphosphatase (FBPase) targeting to the vacuole; promotes proteasome-dependent catabolite degradation of FBPase	0.945001	0	1.0828	0	0.0124972	0.81993	1.0851	0	0.238897	0.00218	0.298998	0.003976	-0.1254	0.492691	0.0364963	0.925359
YBR106W	PHO88	PHO88	Probable membrane protein, involved in phosphate transport; pho88 pho86 double null mutant exhibits enhanced synthesis of repressible acid phosphatase at high inorganic phosphate concentrations	-0.3704	1e-06	0.277294	5e-05	-0.1043	0.017338	0.0941955	0.096601	0.0131978	0.851178	0.167396	0.016702	0.0489058	0.695694	0.0387031	0.83408
YBR107C	IML3	IML3;MCM19	Protein with a role in kinetochore function, localizes to the outer kinetochore in a Ctf19p-dependent manner, interacts with Chl4p and Ctf19p	-0.0115007	0.882224	0.171604	0.005377	0.0933979	0.027745	0.0750945	0.164153	0.0403033	0.585363	0.00220564	0.981768	0.0579978	0.608815	0.0899998	0.510167
YBR108W	AIM3	AIM3	Protein interacting with Rvs167p; null mutant is viable and displays elevated frequency of mitochondrial genome loss	0.115606	0.162512	0.394196	5e-06	0.198104	8.2e-05	0.312305	6e-06	0.205905	0.000946	0.0659996	0.420826	0.000706747	0.998955	-0.0362995	0.871983
YBR109C	CMD1	CMD1;CaM	Calmodulin; Ca++ binding protein that regulates Ca++ independent processes (mitosis, bud growth, actin organization, endocytosis, etc.) and Ca++ dependent processes (stress-activated pathways), targets include Nuf1p, Myo2p and calcineurin	0.00920383	0.913419	0.375501	0	0.247101	2.2e-05	0.206106	0.001292	0.240094	0.001164	-0.0267003	0.739282	0.0158972	0.930282	-0.0528007	0.767579
YBR110W	ALG1	ALG1	Mannosyltransferase, involved in asparagine-linked glycosylation in the endoplasmic reticulum (ER); essential for viability, mutation is functionally complemented by human ortholog	-0.0615004	0.375628	-0.158	0.005512	0.0386047	0.314586	-0.1986	0.000587	0.0946955	0.086524	-0.1342	0.046236	-0.0615998	0.568087	-0.00970004	0.96703
YBR111C	YSA1	RMA2;YSA1	Nudix hydrolase family member with ADP-ribose pyrophosphatase activity; shown to metabolize O-acetyl-ADP-ribose to AMP and acetylated ribose 5'-phosphate	0.593296	0	-0.00810035	0.92321	0.451499	0	-0.1307	0.078322	0.368902	2.3e-05	-0.1201	0.212444	0.0530001	0.758164	-0.0293996	0.923327
YBR112C	CYC8	CRT8;CYC8;SSN6	General transcriptional co-repressor, acts together with Tup1p; also acts as part of a transcriptional co-activator complex that recruits the SWI/SNF and SAGA complexes to promoters; can form the prion [OCT+]	0.011696	0.887127	-0.3169	2e-06	-0.0156002	0.723863	-0.2176	0.000162	-0.153199	0.020277	-0.110801	0.066375	-0.0161005	0.914859	-0.0542994	0.715757
YBR113W	YBR113W		Dubious open reading frame unlikely to encode a protein, based on available experimental and comparative sequence data; partially overlaps the verified gene CYC8	0.00970547	0.907158	-0.0405993	0.551675	0.0490034	0.141224	-0.0598994	0.305312	0.000201963	0.997733	0.012397	0.903289	-0.0529997	0.708841	0.00230647	0.993938
YBR114W	RAD16	PSO5;RAD16	Protein that recognizes and binds damaged DNA in an ATP-dependent manner (with Rad7p) during nucleotide excision repair; subunit of Nucleotide Excision Repair Factor 4 (NEF4) and the Elongin-Cullin-Socs (ECS) ligase complex	0.936101	0	0.201094	0.005574	0.537097	0	0.246201	0.001009	0.573598	0	0.0881959	0.333202	0.0471056	0.796328	0.00390442	0.988512
YBR115C	LYS2	LYS2	Alpha aminoadipate reductase, catalyzes the reduction of alpha-aminoadipate to alpha-aminoadipate 6-semialdehyde, which is the fifth step in biosynthesis of lysine; activation requires posttranslational phosphopantetheinylation by Lys5p	-0.1912	0.003777	2.9547	0	2.6722	0	2.7749	0	2.6474	0	2.7041	0	3.0397	0	0.0226022	0.925916
YBR116C	YBR116C		Dubious open reading frame unlikely to encode a protein, based on available experimental and comparative sequence data; partially overlaps the verified gene TKL2	3.0214	0	0.492602	2e-06	1.3358	0	0.553302	0	1.5955	0	0.270194	0.003219	0.263299	0.025529	-0.0703999	0.77909
YBR117C	TKL2	TKL2	Transketolase, similar to Tkl1p; catalyzes conversion of xylulose-5-phosphate and ribose-5-phosphate to sedoheptulose-7-phosphate and glyceraldehyde-3-phosphate in the pentose phosphate pathway; needed for synthesis of aromatic amino acids	2.8897	0	0.109401	0.168723	1.1147	0	0.217603	0.00187	1.3418	0	-0.349099	8e-06	-0.3868	1.1e-05	-0.1382	0.299332
YBR118W	TEF2	EF-1 alpha;TEF2	Translational elongation factor EF-1 alpha; also encoded by TEF1; functions in the binding reaction of aminoacyl-tRNA (AA-tRNA) to ribosomes	-0.417901	0.074151	-0.204999	0.029897	0.133905	0.040127	-0.0664999	0.538529	-0.388101	0.002771	0.104202	0.52884	-0.2587	0.219569	0.0726958	0.8649
YBR119W	MUD1	MUD1	U1 snRNP A protein, homolog of human U1-A; involved in nuclear mRNA splicing	0.0342016	0.665106	-0.0643999	0.287922	-0.2745	2e-06	-0.0449	0.465379	-0.225	0.000463	-0.0458007	0.608512	-0.0234003	0.896861	-0.0696002	0.705891
YBR120C	CBP6	CBP6	Mitochondrial translational activator of the COB mRNA; phosphorylated	0.336695	6.1e-05	0.132195	0.094652	0.514804	0	0.105799	0.139066	0.536103	1e-06	0.0268992	0.828315	-0.0109002	0.967826	-0.108701	0.559162
YBR121C	GRS1	GRS1	Cytoplasmic and mitochondrial glycyl-tRNA synthase that ligates glycine to the cognate anticodon bearing tRNA; transcription termination factor that may interact with the 3'-end of pre-mRNA to promote 3'-end formation	-0.201701	0.002545	-0.1035	0.139916	-0.0975003	0.007907	-0.0487002	0.469773	-0.2068	0.011062	-0.106799	0.170129	-0.0692006	0.632673	0.0859005	0.602918
YBR122C	MRPL36	MRPL36	Mitochondrial ribosomal protein of the large subunit; overproduction suppresses mutations in the COX2 leader peptide-encoding region	0.1941	0.001023	0.0726958	0.209659	0.071694	0.046012	0.00980578	0.886133	0.106496	0.096307	-0.0666993	0.423252	0.0344975	0.831571	0.00249371	0.992658
YBR123C	TFC1	TFC1	One of six subunits of the RNA polymerase III transcription initiation factor complex (TFIIIC); part of the TauA globular domain of TFIIIC that binds DNA at the BoxA promoter sites of tRNA and similar genes; human homolog is TFIIIC-63	-0.1241	0.021649	0.146799	0.001964	-0.0490001	0.179906	0.000100985	0.997692	-0.1518	0.007363	-0.0126005	0.863751	0.0260068	0.819262	-0.000799475	0.996379
YBR124W	YBR124W		Putative protein of unknown function	0.0466028	0.697324	0.054404	0.543098	0.173997	0.00026	0.0616933	0.489357	0.0582056	0.351348	-0.0161005	0.913022	0.0539037	0.818603	0.00129784	0.997822
YBR125C	PTC4	GCT1;PTC4	Cytoplasmic type 2C protein phosphatase; identified as a high-copy number suppressor of the synthetic lethality of a cnb1 mpk1 double deletion; overexpression decreases high-osmolarity induced Hog1p phosphorylation and kinase activity	-0.378599	0	0.366096	0	-0.1601	0.000552	0.196506	5.1e-05	-0.127	0.05971	0.0361024	0.568642	0.0794976	0.28669	-0.0281	0.868818
YBR126C	TPS1	BYP1;CIF1;FDP1;GGS1;GLC6;TPS1;TSS1	Synthase subunit of trehalose-6-phosphate synthase/phosphatase complex, which synthesizes the storage carbohydrate trehalose; also found in a monomeric form; expression is induced by the stress response and repressed by the Ras-cAMP pathway	1.9162	0	0.541396	4.3e-05	1.1316	0	0.583298	0	1.2746	0	-0.191401	0.010111	-0.0536	0.697576	-0.1485	0.216821
YBR127C	VMA2	ATPSV;VAT2;VMA2	Subunit B of the eight-subunit V1 peripheral membrane domain of the vacuolar H+-ATPase (V-ATPase), an electrogenic proton pump found throughout the endomembrane system; contains nucleotide binding sites; also detected in the cytoplasm	-0.320501	0	0.0550012	0.420584	-0.0644995	0.168355	0.120206	0.037061	-0.0641993	0.392955	0.0842004	0.247507	-0.000200549	0.999796	0.0480967	0.800236
YBR128C	ATG14	APG14;ATG14;CVT12	Autophagy-specific subunit of phosphatidylinositol 3-kinase complex I (with Vps34/15/30p); Atg14p targets complex I to the phagophore assembly site (PAS); required for localizing additional ATG proteins to the PAS; homolog of human Barkor	0.303705	0	0.203803	0.001923	0.0738065	0.080727	0.090596	0.130424	0.086906	0.208326	0.0433025	0.564187	0.0220055	0.883312	-0.0146992	0.945055
YBR129C	OPY1	OPY1	Protein of unknown function, overproduction blocks cell cycle arrest in the presence of mating pheromone; the authentic, non-tagged protein is detected in highly purified mitochondria in high-throughput studies	-0.0802999	0.235268	0.0344975	0.593573	-0.0549003	0.130516	-0.1361	0.027117	-0.1429	0.047184	0.0139981	0.893596	0.00709501	0.979556	0.0152977	0.95143
YBR130C	SHE3	SHE3	Protein that acts as an adaptor between Myo4p and the She2p-mRNA complex; part of the mRNA localization machinery that restricts accumulation of certain proteins to the bud; also required for cortical ER inheritance	-0.00639954	0.92053	-0.1302	0.008636	-0.0400993	0.31668	-0.1003	0.032929	-0.0927001	0.138302	0.0227016	0.786381	0.0174944	0.911202	0.016696	0.931706
YBR131W	CCZ1	CCZ1;CVT16	Protein involved in vacuolar assembly, essential for autophagy and the cytoplasm-to-vacuole pathway	-0.0114004	0.85583	-0.1614	0.00848	0.0560008	0.112468	-0.0537003	0.286011	0.117496	0.05244	0.0366932	0.608512	-0.0119007	0.936919	0.0167958	0.930649
YBR132C	AGP2	AGP2	High affinity polyamine permease, preferentially uses spermidine over putrescine; expression is down-regulated by osmotic stress; plasma membrane carnitine transporter, also functions as a low-affinity amino acid permease	0.411198	2.8e-05	0.522699	0	-0.1795	0.000156	0.5309	0	-0.1181	0.044501	-0.0916006	0.093555	-0.170201	0.012959	-0.154601	0.053318
YBR133C	HSL7	HSL7	Protein arginine N-methyltransferase that exhibits septin and Hsl1p-dependent bud neck localization and periodic Hsl1p-dependent phosphorylation; required along with Hsl1p for bud neck recruitment, phosphorylation, and degradation of Swe1p	-0.261101	0.001607	0.416797	0	-0.0562002	0.245381	0.303296	3e-06	-0.0516997	0.476584	0.190198	0.00933	0.120405	0.115006	0.0569996	0.740285
YBR134W	YBR134W		Dubious open reading frame unlikely to encode a functional protein, based on available experimental and comparative sequence data	-0.119999	0.128257	-0.00530009	0.955815	-0.0217004	0.606807	-0.0193005	0.810396	-0.00239975	0.974681	0.00249371	0.984342	-0.0467005	0.801021	-0.0528007	0.838568
YBR135W	CKS1	CKS1	Cyclin-dependent protein kinase regulatory subunit and adaptor; modulates proteolysis of M-phase targets through interactions with the proteasome; role in transcriptional regulation, recruiting proteasomal subunits to target gene promoters	-0.0608005	0.401451	-0.1706	0.000389	0.282499	6e-06	-0.0944997	0.033823	0.200806	0.002311	0.0839962	0.11865	0.042098	0.662935	-0.00689957	0.968919
YBR136W	MEC1	ESR1;MEC1;SAD3	Genome integrity checkpoint protein and PI kinase superfamily member; signal transducer required for cell cycle arrest and transcriptional responses prompted by damaged or unreplicated DNA; monitors and participates in meiotic recombination	0.173805	0.015013	-0.0950004	0.101312	-0.1561	0.000338	0.0732993	0.226351	-0.0471998	0.402244	-0.0283001	0.77959	-0.0156002	0.934991	0.0579008	0.76
YBR137W	YBR137W		Protein of unknown function; localized to the cytoplasm; binds to Replication Protein A (RPA); YBR137W is not an essential gene	0.0917066	0.306491	0.211	0.005392	-0.0681006	0.061116	0.0459042	0.522926	0.0659031	0.233724	-0.297399	0.000201	-0.1126	0.319066	-0.1172	0.415534
YBR138C	YBR138C	HDR1	Cytoplasmic protein of unknown function, potentially phosphorylated by Cdc28p; YBR138C is not an essential gene	0.044506	0.607171	0.0598951	0.298018	0.111699	0.007786	-0.182599	0.002061	-0.00530009	0.950444	0.0349059	0.712629	0.0951953	0.513352	0.071694	0.658936
YBR139W	YBR139W		Putative serine type carboxypeptidase with a role in phytochelatin synthesis; green fluorescent protein (GFP)-fusion protein localizes to the vacuole; expression induced by nitrogen limitation in a GLN3, GAT1-independent manner	0.750804	0	0.108705	0.2378	0.316099	1e-06	0.106201	0.115894	0.276497	0.000579	-0.1651	0.03898	-0.0491001	0.763337	0.000201963	0.999254
YBR140C	IRA1	GLC1;IRA1;PPD1	GTPase-activating protein that negatively regulates RAS by converting it from the GTP- to the GDP-bound inactive form, required for reducing cAMP levels under nutrient limiting conditions, mediates membrane association of adenylate cyclase	0.295805	2.4e-05	0.126405	0.031365	0.2232	2.7e-05	0.0671017	0.217251	0.1591	0.018828	0.0963023	0.168086	0.0844997	0.402963	0.0864985	0.526317
YBR141C	YBR141C		Putative S-adenosylmethionine-dependent methyltransferase; green fluorescent protein (GFP)-fusion protein localizes to the nucleolus; YBR141C is not an essential gene	-0.4129	7e-06	-0.135301	0.059291	-0.0831	0.025784	0.0104934	0.884832	-0.1021	0.10222	0.210202	0.0087	0.0220055	0.911822	0.130997	0.348188
YBR142W	MAK5	MAK5	Essential nucleolar protein, putative DEAD-box RNA helicase required for maintenance of M1 dsRNA virus; involved in biogenesis of large (60S) ribosomal subunits	-0.3302	0.000508	-0.298201	0.004008	-0.0656994	0.10646	-0.170699	0.065842	-0.1963	0.006061	0.0785005	0.535166	0.0440024	0.863042	0.0842004	0.767988
YBR143C	SUP45	SAL4;SUP1;SUP45;SUP47	Polypeptide release factor (eRF1) in translation termination; mutant form acts as a recessive omnipotent suppressor; methylated by Mtq2p-Trm112p in ternary complex eRF1-eRF3-GTP; mutation of methylation site confers resistance to zymocin	-0.0100007	0.912761	-0.384399	0	-0.0781006	0.05362	-0.224199	3.1e-05	-0.181599	0.016548	-0.0606997	0.37809	-0.0937005	0.247813	-0.00729972	0.968919
YBR144C	YBR144C		Dubious open reading frame unlikely to encode a protein, based on available experimental and comparative sequence data; YBR144C is not an essential gene	-0.0267003	0.719204	0.0266018	0.678942	-0.0404005	0.481344	0.0614997	0.341876	-0.0395995	0.597019	0.0671981	0.439891	0.014798	0.941084	0.097395	0.526317
YBR145W	ADH5	ADH5	Alcohol dehydrogenase isoenzyme V; involved in ethanol production	-0.0327	0.803008	-0.171601	0.037589	-0.5118	0	-0.0522994	0.538888	-0.255	0.002074	-0.2419	0.011922	-0.2159	0.08156	-0.119499	0.686538
YBR146W	MRPS9	MRPS9	Mitochondrial ribosomal protein of the small subunit	0.3403	0	-0.00559985	0.937735	0.296499	1.1e-05	0.0750945	0.24028	0.112994	0.167566	-0.0623001	0.493354	-0.0685	0.615238	-0.0697002	0.735172
YBR147W	RTC2	RRT11;RTC2	Protein of unknown function; identified in a screen for mutants with decreased levels of rDNA transcription; detected in highly purified mitochondria; null mutant suppresses cdc13-1; similar to a G-protein coupled receptor from S. pombe	0.863399	0	0.193494	0.01162	0.431997	0	0.132801	0.033566	0.465201	1.6e-05	-0.000699877	0.9942	-0.00369948	0.991039	-0.0542994	0.77486
YBR148W	YSW1	YSW1	Protein required for normal prospore membrane formation; interacts with Gip1p, which is the meiosis-specific regulatory subunit of the Glc7p protein phosphatase; expressed specifically in spores and localizes to the prospore membrane	0.211498	0.006519	-0.353699	9e-06	-0.0556993	0.204261	-0.271	0.000245	0.0215934	0.765762	-0.232299	0.006328	-0.0503007	0.762549	-0.0395002	0.872266
YBR149W	ARA1	ARA1	NADP+ dependent arabinose dehydrogenase, involved in carbohydrate metabolism; purified as homodimer; naturally occurs with a N-terminus degradation product	0.9271	0	0.246104	0.008025	0.365301	1e-06	0.273695	0.000118	0.369796	2.6e-05	-0.0306001	0.775398	0.0484036	0.763416	0.0102069	0.968919
YBR150C	TBS1	TBS1	Putative protein of unknown function; the authentic, non-tagged protein is detected in highly purified mitochondria in high-throughput studies	0.171297	0.018711	0.581303	0	-0.00800024	0.853344	0.305702	1e-06	0.0707053	0.284775	0.0406961	0.582705	-0.0312	0.808018	-0.0458007	0.76977
YBR151W	APD1	APD1	Protein of unknown function, required for normal localization of actin patches and for normal tolerance of sodium ions and hydrogen peroxide; localizes to both cytoplasm and nucleus	0.220899	0.001403	-0.1897	0.0008	0.0577067	0.153343	-0.1941	0.00019	-0.0522994	0.393067	-0.0980994	0.111369	0.0441003	0.669961	0.0422941	0.784138
YBR152W	SPP381	SPP381	mRNA splicing factor, component of U4/U6.U5 tri-snRNP; interacts genetically and physically with Prp38p	-0.185801	0.010201	0.269105	3e-06	-0.1347	0.00367	0.118998	0.032146	-0.1922	0.003451	-0.128401	0.016589	-0.0880998	0.236284	-0.0778006	0.526317
YBR153W	RIB7	RIB7	Diaminohydroxyphoshoribosylaminopyrimidine deaminase; catalyzes the second step of the riboflavin biosynthesis pathway	-0.186099	0.001149	0.0923969	0.059291	-0.0443003	0.211712	0.0526941	0.351417	-0.0764005	0.154991	0.0133979	0.866131	-0.0883007	0.293917	0.00269532	0.989187
YBR154C	RPB5	RPB5	RNA polymerase subunit ABC27, common to RNA polymerases I, II, and III; contacts DNA and affects transactivation	-0.320301	0	-0.1491	0.004255	-0.0468003	0.216276	-0.0474994	0.265744	-0.0830006	0.137186	0.0548068	0.414341	0.0545985	0.533544	0.0253974	0.870586
YBR155W	CNS1	CNS1	TPR-containing co-chaperone; binds both Hsp82p (Hsp90) and Ssa1p (Hsp70) and stimulates the ATPase activity of SSA1, ts mutants reduce Hsp82p function while over expression suppresses the phenotypes of an HSP82 ts allele and a cpr7 deletion	-0.2995	0.00017	-0.152099	0.017248	-0.0367005	0.316913	-0.115	0.052079	-0.1445	0.015635	-0.0259994	0.804797	0.0295024	0.863595	0.0421961	0.850827
YBR156C	SLI15	SLI15	Subunit of the conserved chromosomal passenger complex (CPC; Ipl1p-Sli15p-Bir1p-Nbl1p), which regulates kinetochore-microtubule attachments, activation of the spindle tension checkpoint, and mitotic spindle disassembly	0.0242062	0.806598	-0.317301	0	0.0601996	0.116035	-0.2491	6e-06	-0.0442007	0.489605	0.0321008	0.675535	0.1996	0.00399	-0.0263006	0.873576
YBR157C	ICS2	ICS2	Protein of unknown function; null mutation does not confer any obvious defects in growth, spore germination, viability, or carbohydrate utilization	1.9589	0	0.261495	0.00537	1.1789	0	0.310503	0.000667	1.1713	0	0.0137981	0.926999	-0.0199001	0.946858	-0.0698001	0.804543
YBR158W	AMN1	AMN1;CST13;ICS4	Protein required for daughter cell separation, multiple mitotic checkpoints, and chromosome stability; contains 12 degenerate leucine-rich repeat motifs; expression is induced by the Mitotic Exit Network (MEN)	0.0749986	0.344819	-0.249001	0.000409	0.0245041	0.554054	0.0463933	0.468162	0.0268001	0.71167	0.0174944	0.857569	0.0297002	0.8506	-0.000399682	0.999254
YBR159W	IFA38	IFA38	Microsomal beta-keto-reductase; contains oleate response element (ORE) sequence in the promoter region; mutants exhibit reduced VLCFA synthesis, accumulate high levels of dihydrosphingosine, phytosphingosine and medium-chain ceramides	-0.215799	0.000263	-0.1099	0.040861	-0.1171	0.008572	-0.1996	0.000275	-0.122199	0.119063	-0.0186003	0.849434	-0.0490001	0.670779	-0.00449956	0.983403
YBR160W	CDC28	CDC28;CDK1;HSL5;SRM5	Catalytic subunit of the main cell cycle cyclin-dependent kinase (CDK); alternately associates with G1 cyclins (CLNs) and G2/M cyclins (CLBs) which direct the CDK to specific substrates	-0.164499	0.03112	-0.0342002	0.44773	0.129995	0.005337	-0.00869966	0.863165	0.0652	0.306605	0.0138981	0.859434	0.135706	0.055772	-0.0310997	0.83408
YBR161W	CSH1	CSH1	Probable catalytic subunit of a mannosylinositol phosphorylceramide (MIPC) synthase, forms a complex with probable regulatory subunit Csg2p; function in sphingolipid biosynthesis is overlapping with that of Sur1p	0.297004	8.4e-05	-0.3514	0	0.349501	0	-0.188901	0.000178	0.356797	6.2e-05	-0.0610007	0.287155	0.00620465	0.974896	-0.00349989	0.984354
YBR162C	TOS1	TOS1	Covalently-bound cell wall protein of unknown function; identified as a cell cycle regulated SBF target gene; deletion mutants are highly resistant to treatment with beta-1,3-glucanase; has sequence similarity to YJL171C	-0.0660996	0.410209	0.0606977	0.222875	-0.2501	7.7e-05	0.0192037	0.731367	-0.1226	0.128545	-0.00910031	0.913022	-0.113	0.144935	0.0189047	0.929748
YBR162W-A	YSY6	YSY6	Protein whose expression suppresses a secretory pathway mutation in E. coli; has similarity to the mammalian RAMP4 protein involved in secretion	-0.1326	0.141865	0.0321008	0.619581	0.116005	0.003336	0.126405	0.01671	0.327998	0.000595	0.213204	0.001035	0.105799	0.334285	0.173601	0.072822
YBR163W	DEM1	DEM1;EXO5	Mitochondrial protein of unknown function; null mutant has defects in cell morphology and in response to air drying; may be regulated by the transcription factor Ace2	0.0809987	0.227808	-0.142799	0.064141	0.082103	0.039309	-0.145301	0.017464	0.0960999	0.081876	-0.0300004	0.753043	-0.0340997	0.831571	-0.00649953	0.977962
YBR164C	ARL1	ARL1;DLP2	Soluble GTPase with a role in regulation of membrane traffic; regulates potassium influx; G protein of the Ras superfamily, similar to ADP-ribosylation factor	-0.177999	0.006336	-0.0149995	0.845041	0.157302	0.002975	-0.1382	0.043911	0.0152977	0.865712	0.00469554	0.971804	0.0128976	0.961275	-0.0245004	0.930649
YBR165W	UBS1	UBS1	Ubiquitin-conjugating enzyme suppressor that functions as a general positive regulator of Cdc34p activity; nuclear protein that may represent a link between nucleocytoplasmic transport and ubiquitin ligase activity	-0.0435002	0.56139	0.0579978	0.46438	0.288099	2e-05	-0.0444	0.590948	0.285201	0.000105	0.109601	0.247507	0.137097	0.300853	-0.0297	0.930649
YBR166C	TYR1	TYR1	Prephenate dehydrogenase involved in tyrosine biosynthesis, expression is dependent on phenylalanine levels	-0.300999	0	-0.0424003	0.344553	-0.0971006	0.011884	-0.107401	0.020135	-0.1067	0.085733	0.113594	0.082996	0.0248019	0.832687	0.0564032	0.647584
YBR167C	POP7	POP7;RPP2	Subunit of both RNase MRP, which cleaves pre-rRNA, and nuclear RNase P, which cleaves tRNA precursors to generate mature 5' ends	-0.195	0.004587	-0.2254	7.3e-05	-0.0226996	0.588182	-0.2299	3.2e-05	0.025695	0.696026	-0.133	0.021986	0.0233973	0.874434	0.0585936	0.708111
YBR168W	PEX32	PEX32	Peroxisomal integral membrane protein, involved in negative regulation of peroxisome size; partially functionally redundant with Pex31p; genetic interactions suggest action at a step downstream of steps mediated by Pex28p and Pex29p	0.452796	0	-0.192399	0.000129	0.170899	0.001626	-0.0980994	0.021545	0.279103	0.00086	-0.1134	0.061663	-0.0257996	0.831571	-0.0282001	0.860158
YBR169C	SSE2	SSE2	Member of the heat shock protein 70 (HSP70) family; may be involved in protein folding; localized to the cytoplasm; highly homologous to the heat shock protein Sse1p	1.5659	0	-0.180901	0.09831	0.456796	0	0.368299	7.5e-05	0.5639	0	-0.2959	0.001952	-0.1079	0.485338	-0.113999	0.575308
YBR170C	NPL4	HRD4;NPL4	Endoplasmic reticulum and nuclear membrane protein, forms a complex with Cdc48p and Ufd1p that recognizes ubiquitinated proteins in the endoplasmic reticulum and delivers them to the proteasome for degradation	0.119197	0.060354	0.9151	0	0.161501	0.000238	0.553999	0	0.188502	0.00429	0.0491986	0.477488	-0.0388005	0.787636	-0.0709999	0.519875
YBR171W	SEC66	HSS1;SEC66;SEC71	Non-essential subunit of Sec63 complex (Sec63p, Sec62p, Sec66p and Sec72p); with Sec61 complex, Kar2p/BiP and Lhs1p forms a channel competent for SRP-dependent and post-translational SRP-independent protein targeting and import into the ER	-0.152	0.045273	0.143602	0.022688	0.247697	6e-06	0.0207973	0.772191	0.277794	0.000358	0.0197019	0.856087	-0.0284002	0.875476	0.00410583	0.986909
YBR172C	SMY2	SMY2	Protein of unknown function involved in COPII vesicle formation; interacts with the Sec23p/Sec24p subcomplex; overexpression suppresses the temperature sensitivity of a myo2 mutant; has similarity to S. pombe Mpd2	-0.1469	0.164352	-0.1191	0.153886	-0.146	0.001033	-0.0380004	0.656485	-0.1185	0.049068	-0.0188005	0.871311	-0.0367996	0.844217	-0.0226996	0.940352
YBR173C	UMP1	RNS2;UMP1	Short-lived chaperone required for correct maturation of the 20S proteasome; may inhibit premature dimerization of proteasome half-mers; degraded by proteasome upon completion of its assembly	-0.174301	0.021666	1.1018	0	0.0498956	0.192258	0.612003	0	0.275901	0.000124	0.134602	0.014138	-0.0240999	0.844217	0.0251989	0.887384
YBR174C	YBR174C		Dubious open reading frame unlikely to encode a protein, based on available experimental and comparative sequence data; partially overlaps the verified ORF YBR175W; null mutant is viable and sporulation defective	0.0518036	0.417045	0.0158972	0.818073	0.079402	0.04647	0.0425043	0.462988	0.0317057	0.692498	0.0518036	0.479533	0.0614997	0.576855	0.0141982	0.944992
YBR175W	SWD3	CPS30;SAF35;SWD3	Essential subunit of the COMPASS (Set1C) complex, which methylates histone H3 on lysine 4 and is required in transcriptional silencing near telomeres; WD40 beta propeller superfamily member and ortholog of mammalian WDR5	-0.0692006	0.373531	0.168706	0.011679	0.100695	0.022364	-0.0854998	0.221479	0.175799	0.007061	0.0150979	0.892112	0.00840083	0.975687	-0.0445994	0.83161
YBR176W	ECM31	ECM31	Ketopantoate hydroxymethyltransferase, required for pantothenic acid biosynthesis, converts 2-oxoisovalerate into 2-dehydropantoate	-0.2873	0	0.1369	0.003345	-0.0816	0.023452	0.112794	0.015965	-0.00530009	0.947003	0.0833972	0.137245	-0.0488002	0.609511	-0.0496003	0.746727
YBR177C	EHT1	EHT1	Acyl-coenzymeA:ethanol O-acyltransferase that plays a minor role in medium-chain fatty acid ethyl ester biosynthesis; possesses short-chain esterase activity; localizes to lipid particles and the mitochondrial outer membrane	-0.2456	6.7e-05	-0.438999	0	0.0749986	0.041203	-0.339101	0	-0.0837007	0.149822	0.0136981	0.881639	-0.0470999	0.68628	-0.0132993	0.947624
YBR178W	YBR178W		Dubious open reading frame unlikely to encode a protein, based on available experimental and comparative sequence data; partially overlaps the verified gene YBR177C	-0.0554998	0.474272	0.0752999	0.140261	0.319502	2e-06	0.0655999	0.200135	0.247903	0.00113	0.0940063	0.141293	0.0568055	0.616753	0.0683957	0.615239
YBR179C	FZO1	FZO1	Mitofusin, mitochondrial integral membrane protein involved in mitochondrial fusion and mitochondrial genome maintenance; contains N-terminal GTPase domain; targeted for destruction by cytosolic components of the ubiquitin-proteasome system	0.0736969	0.245757	-0.0481004	0.272283	0.133603	0.00453	-0.0373	0.395887	0.1123	0.043819	0.0248019	0.732465	-0.0175003	0.878731	-0.0419993	0.752401
YBR180W	DTR1	DTR1	Putative dityrosine transporter, required for spore wall synthesis; expressed during sporulation; member of the major facilitator superfamily (DHA1 family) of multidrug resistance transporters	-0.3432	0	0.071996	0.250236	-0.142799	0.002237	0.0215934	0.696921	-0.193701	0.006407	-0.0285002	0.717043	-0.0755002	0.484008	-0.0113	0.956648
YPL090C	RPS6A	RPS6A	Protein component of the small (40S) ribosomal subunit; identical to Rps6Bp and has similarity to rat S6 ribosomal protein	-0.4302	0	-0.0471998	0.426142	-0.00359968	0.940224	-0.0636006	0.201851	-0.121	0.095695	0.0287954	0.704581	-0.0138993	0.944805	0.0415934	0.836503
YBR182C	SMP1	SMP1	Putative transcription factor involved in regulating the response to osmotic stress; member of the MADS-box family of transcription factors	-0.1499	0.009278	-0.1794	0.000119	-0.0234003	0.598892	-0.0926001	0.030455	-0.0822994	0.261105	-0.0508999	0.384334	-0.0221999	0.844217	0.0143981	0.931142
YBR183W	YPC1	YPC1	Alkaline ceramidase that also has reverse (CoA-independent) ceramide synthase activity, catalyzes both breakdown and synthesis of phytoceramide; overexpression confers fumonisin B1 resistance	0.861598	0	-0.3978	2e-06	0.557797	0	-0.1786	0.006453	0.682699	0	-0.263	0.000898	-0.0105994	0.966032	-0.0801001	0.656505
YBR184W	YBR184W		Putative protein of unknown function; YBR184W is not an essential gene	-0.1415	0.077516	0.126801	0.041509	0.0943036	0.040801	0.0293045	0.693033	0.141694	0.045427	0.00739646	0.950268	0.160301	0.09709	0.0733952	0.704578
YBR185C	MBA1	MBA1	Protein involved in assembly of mitochondrial respiratory complexes; may act as a receptor for proteins destined for export from the mitochondrial matrix to the inner membrane	0.302699	4e-06	-0.00939941	0.866586	0.266097	3e-06	0.0538064	0.335176	0.250501	0.000517	-0.0439999	0.54534	-0.0470999	0.675584	-0.0511002	0.756286
YBR186W	PCH2	PCH2	Nucleolar component of the pachytene checkpoint, which prevents chromosome segregation when recombination and chromosome synapsis are defective; also represses meiotic interhomolog recombination in the rDNA	0.00119694	0.988779	0.104095	0.110176	-0.0238006	0.604797	0.0989046	0.096222	-0.0156994	0.846925	0.0667023	0.46716	0.0579008	0.681607	0.140399	0.296168
YBR187W	GDT1	GDT1	Putative protein of unknown function; expression is reduced in a gcr1 null mutant; GFP-fusion protein localizes to the vacuole; expression pattern and physical interactions suggest a possible role in ribosome biogenesis	-0.2878	4e-06	-0.457599	0	-0.1618	0.000229	-0.3044	1e-06	-0.0864997	0.119856	-0.00100013	0.989754	-0.0304999	0.796328	0.0624948	0.695258
YBR188C	NTC20	NTC20	Member of the NineTeen Complex (NTC) that contains Prp19p and stabilizes U6 snRNA in catalytic forms of the spliceosome containing U2, U5, and U6 snRNAs	-0.0233006	0.79791	-0.1281	0.007095	0.0438064	0.462499	-0.0864001	0.058619	0.109494	0.098541	-0.1419	0.011034	0.0152977	0.919124	-0.0129004	0.952603
YBR189W	RPS9B	RPS13A;RPS9B;SUP46	Protein component of the small (40S) ribosomal subunit; nearly identical to Rps9Ap and has similarity to E. coli S4 and rat S9 ribosomal proteins	0.2271	0.124254	-0.295999	0.014082	0.0117962	0.826461	-0.0843996	0.390498	-0.1272	0.089776	0.268997	0.021212	0.0722979	0.773796	0.0825936	0.800236
YBR190W	YBR190W		Dubious open reading frame unlikely to encode a protein, based on experimental and comparative sequence data; partially overlaps the verified ribosomal protein gene RPL21A/YBR191W	0.0242062	0.857664	-0.00199952	0.982343	0.0739984	0.081396	-0.00800024	0.92291	0.0460999	0.467576	-0.00349989	0.981258	-0.0110005	0.966032	0.00739646	0.979501
YBR191W	RPL21A	RPL21A;URP1	Protein component of the large (60S) ribosomal subunit, nearly identical to Rpl21Bp and has similarity to rat L21 ribosomal protein	0.0343989	0.811206	-0.1836	0.004157	0.0836967	0.02663	-0.1692	0.006055	0.0721058	0.166639	0.011696	0.907037	0.065007	0.625049	-0.0367005	0.871983
YBR192W	RIM2	PYT1;RIM2	Mitochondrial pyrimidine nucleotide transporter; imports pyrimidine nucleoside triphosphates and exports pyrimidine nucleoside monophosphates; member of the mitochondrial carrier family	0.101005	0.199924	-0.1232	0.059026	0.103397	0.01849	0.0270974	0.564699	0.00529937	0.941199	-0.0683003	0.20583	-0.0179998	0.882689	0.0038037	0.984354
YBR193C	MED8	MED8	Subunit of the RNA polymerase II mediator complex; associates with core polymerase subunits to form the RNA polymerase II holoenzyme; essential for transcriptional regulation	-0.0733993	0.252728	0.0440024	0.462774	-0.0291993	0.403003	-0.0636006	0.22778	-0.0538007	0.375206	-0.0345001	0.671577	-0.0325997	0.811885	-0.0129994	0.95143
YBR194W	AIM4	AIM4;SOY1	Protein proposed to be associated with the nuclear pore complex; null mutant is viable, displays elevated frequency of mitochondrial genome loss and is sensitive to freeze-thaw stress	-0.0708998	0.348227	0.053306	0.340047	-0.1416	0.001773	0.00669298	0.921886	0.0153977	0.828417	-0.0717002	0.405059	0.0918961	0.402901	0.00689401	0.977286
YBR195C	MSI1	CAC3;MSI1	Subunit of chromatin assembly factor I (CAF-1), negative regulator of the RAS/cAMP pathway via sequestration of Npr1p kinase; localizes to the nucleus and cytoplasm; homologous to human retinoblastoma binding proteins RbAp48 and RbAp46	0.1141	0.05447	0.0589953	0.241493	-0.0838995	0.026579	0.0693035	0.176571	0.0120966	0.862495	0.0429945	0.542898	0.0620941	0.579288	0.0424062	0.785191
YBR196C	PGI1	CDC30;PGI1	Glycolytic enzyme phosphoglucose isomerase, catalyzes the interconversion of glucose-6-phosphate and fructose-6-phosphate; required for cell cycle progression and completion of the gluconeogenic events of sporulation	0.587096	0	0.364595	1e-06	0.0515948	0.32016	0.379599	6e-06	0.113394	0.048615	0.000894194	0.991628	-0.0373	0.8061	-0.0129994	0.955758
YBR197C	YBR197C		Putative protein of unknown function; green fluorescent protein (GFP)-fusion protein localizes to the cytoplasm and nucleus; YBR197C is not an essential gene	-0.1043	0.119869	0.000793264	0.988126	-0.152	0.00043	-0.1233	0.019507	-0.1969	0.001936	-0.0756006	0.211263	-0.0329997	0.787636	0.0369042	0.81991
YBR198C	TAF5	TAF5;TAF90	Subunit (90 kDa) of TFIID and SAGA complexes, involved in RNA polymerase II transcription initiation and in chromatin modification	-0.3103	1.9e-05	0.120803	0.023039	-0.0343997	0.37929	0.00200395	0.972544	-0.1238	0.051749	0.101704	0.111674	0.00980578	0.943712	0.049798	0.751812
YBR199W	KTR4	KTR4	Putative mannosyltransferase involved in protein glycosylation; member of the KRE2/MNT1 mannosyltransferase family	0.409005	0	0.2642	0.000244	0.2221	2e-05	0.205805	0.000535	0.381505	1e-05	0.0191041	0.837391	0.0210959	0.896538	-0.00530009	0.980915
YBR200W	BEM1	BEM1;SRO1	Protein containing SH3-domains, involved in establishing cell polarity and morphogenesis; functions as a scaffold protein for complexes that include Cdc24p, Ste5p, Ste20p, and Rsr1p	-0.1452	0.051309	-0.0824995	0.112074	-0.172001	0.000678	-0.0802999	0.133473	-0.2358	0.001588	-0.0302008	0.710561	-0.0163004	0.912015	0.023894	0.897083
YBR201W	DER1	DER1	Endoplasmic reticulum membrane protein, required for ER-associated protein degradation of misfolded or unassembled proteins; N- and C- termini protrude into the cytoplasm, has similarity to Dfm1p	0.00940451	0.903372	-0.0866008	0.112003	0.0961944	0.011252	-0.00569979	0.927397	0.235801	0.000723	-0.0594002	0.37809	0.0255958	0.866873	-0.0369003	0.835724
YBR202W	MCM7	CDC47;MCM7	Component of the hexameric MCM complex, which is important for priming origins of DNA replication in G1 and becomes an active ATP-dependent helicase that promotes DNA melting and elongation when activated by Cdc7p-Dbf4p in S-phase	-0.1835	0.041468	-0.417299	0	-0.2986	2e-06	-0.300599	3e-06	-0.293799	0.000156	-0.107	0.116449	-0.0733007	0.511962	-0.0493002	0.791401
YBR203W	COS111	COS111	Protein required for resistance to the antifungal drug ciclopirox olamine; not related to the subtelomerically-encoded COS family; the authentic, non-tagged protein is detected in highly purified mitochondria in high-throughput studies	0.621403	0	0.111606	0.018462	0.548802	0	0.00239289	0.97224	0.523702	2.1e-05	-0.2793	1.1e-05	-0.0435998	0.744844	-0.0286003	0.868941
YBR204C	YBR204C		Serine hydrolase; YBR204C is not an essential gene	0.349105	0	-0.1082	0.06235	0.121705	0.003291	-0.0608005	0.252409	0.139902	0.060524	-0.1458	0.026836	-0.0864997	0.354941	-0.0504008	0.784138
YBR205W	KTR3	KTR3	Putative alpha-1,2-mannosyltransferase involved in O- and N-linked protein glycosylation; member of the KRE2/MNT1 mannosyltransferase family	-0.267401	2e-06	0.00689401	0.911565	-0.2145	2.4e-05	0.079402	0.132244	-0.1096	0.083783	0.0291065	0.742981	0.0056012	0.980649	0.0330036	0.868818
YBR206W	YBR206W		Dubious open reading frame unlikely to encode a protein, based on available experimental and comparative sequence data; partially overlaps the verified gene KTR3	-0.1822	0.001397	-0.1606	0.002387	-0.1229	0.002313	-0.0422993	0.386516	-0.0225003	0.698708	0.047999	0.50351	-0.00810035	0.964848	0.0546957	0.715757
YBR207W	FTH1	FTH1	Putative high affinity iron transporter involved in transport of intravacuolar stores of iron; forms complex with Fet5p; expression is regulated by iron; proposed to play indirect role in endocytosis	-0.124601	0.08178	-0.1622	0.010612	-0.1032	0.007074	-0.1039	0.087518	-0.1274	0.025283	-0.1386	0.05993	-0.0395995	0.8506	-0.0208	0.93366
YBR208C	DUR1,2	2;DUR1;DUR80	Urea amidolyase, contains both urea carboxylase and allophanate hydrolase activities, degrades urea to CO2 and NH3; expression sensitive to nitrogen catabolite repression and induced by allophanate, an intermediate in allantoin degradation	-0.491801	0	1.4672	0	0.241901	3.3e-05	1.0466	0	0.0585936	0.438651	0.593296	0	0.0597983	0.576855	0.00469554	0.98247
YBR209W	YBR209W		Dubious open reading frame unlikely to encode a protein, based on available experimental and comparative sequence data; YBR209W is not an essential gene	-0.0285002	0.675521	0.215703	1.7e-05	0.0467984	0.229218	0.178606	0.000231	0.0297992	0.670137	0.0892947	0.106533	-0.0602002	0.582565	0.0282014	0.852207
YBR210W	ERV15	ERV15	Protein involved in export of proteins from the endoplasmic reticulum, has similarity to Erv14p	-0.274001	2.7e-05	-0.0822994	0.233908	-0.1648	0.002672	-0.0318001	0.613023	0.049101	0.491254	-0.0412998	0.6449	-0.00289984	0.994362	0.0675974	0.77909
YBR211C	AME1	AME1;ARP100	Essential kinetochore protein associated with microtubules and spindle pole bodies; component of the kinetochore sub-complex COMA (Ctf19p, Okp1p, Mcm21p, Ame1p); involved in spindle checkpoint maintenance	-0.148601	0.016547	0.189995	0.016869	0.0652	0.134424	0.0248019	0.772031	0.0418037	0.561299	-0.0196997	0.876911	0.0535006	0.784422	0.00149962	0.996324
YBR212W	NGR1	NGR1;RBP1	RNA binding protein that negatively regulates growth rate; interacts with the 3' UTR of the mitochondrial porin (POR1) mRNA and enhances its degradation; overexpression impairs mitochondrial function; expressed in stationary phase	0.221902	0.002262	0.705598	0	-0.0781006	0.052713	0.496698	0	-0.0611993	0.282283	0.0192037	0.867401	-0.0520003	0.735955	0.0273947	0.923327
YBR213W	MET8	MET8	Bifunctional dehydrogenase and ferrochelatase, involved in the biosynthesis of siroheme, a prosthetic group used by sulfite reductase; required for sulfate assimilation and methionine biosynthesis	-0.785599	0	-0.1693	0.024104	-0.133401	0.003256	-0.1322	0.081197	-0.2408	0.002687	0.0982983	0.304195	0.0856014	0.637376	0.0778992	0.758677
YBR214W	SDS24	SDS24	One of two S. cerevisiae homologs (Sds23p and Sds24p) of the S. pombe Sds23 protein, which is implicated in APC/cyclosome regulation; involved in cell separation during budding; may play an indirect role in fluid-phase endocytosis	0.694604	0	0.285094	0.000518	0.579402	0	0.174905	0.005554	0.497301	1e-06	-0.0641993	0.45821	-0.0812001	0.543919	-0.0276	0.91802
YBR215W	HPC2	HPC2	Subunit of the HIR complex, a nucleosome assembly complex involved in regulation of histone gene transcription; mutants display synthetic defects with subunits of FACT, a complex that allows passage of RNA Pol II through nucleosomes	-0.0138993	0.883851	0.0975973	0.135473	0.163396	0.000307	0.0756011	0.205248	0.112593	0.069345	0.231899	0.001745	-0.0181006	0.911202	0.0663992	0.705561
YBR216C	YBP1	YBP1	Protein required for oxidation of specific cysteine residues of the transcription factor Yap1p, resulting in the nuclear localization of Yap1p in response to stress	0.176706	0.006756	0.0928028	0.102605	0.075204	0.052744	-0.0196003	0.717127	0.0326933	0.621945	-0.0565992	0.37809	-0.0646006	0.479495	-0.0826003	0.396668
YBR217W	ATG12	APG12;ATG12	Conserved ubiquitin-like modifier involved in autophagy and the Cvt pathway; conjugated to Atg5p to form a complex involved in Atg8p lipidation; Atg12p-Atg5p also forms a complex with Atg16p that is required for autophagosome formation	0.152196	0.004917	0.151105	0.011191	0.0689046	0.152694	-0.0508999	0.430862	0.0564032	0.357953	-0.1123	0.116157	-0.00270037	0.994478	-0.0559002	0.77909
YBR218C	PYC2	PYC2	Pyruvate carboxylase isoform, cytoplasmic enzyme that converts pyruvate to oxaloacetate; highly similar to isoform Pyc1p but differentially regulated; mutations in the human homolog are associated with lactic acidosis	-0.115899	0.0907	0.0571938	0.345465	-0.392599	0	-0.0631002	0.317081	-0.3406	3.3e-05	0.0454989	0.662563	-0.0141994	0.944961	-0.00429986	0.985749
YBR219C	YBR219C		Putative protein of unknown function; YBR219C is not an essential gene	0.000100985	0.999796	-0.0246002	0.756267	-0.0454002	0.227915	-0.0432995	0.552579	-0.0639007	0.288168	0.0622046	0.554161	-0.0208	0.924636	-0.0225003	0.941463
YBR220C	YBR220C		Putative protein of unknown function; YBR220C is not an essential gene	-0.357899	0	-0.112799	0.104801	-0.3711	0	-0.2575	0.001207	-0.325899	3.7e-05	0.0698946	0.421055	0.0473011	0.750996	-0.00869966	0.973513
YBR221C	PDB1	PDB1	E1 beta subunit of the pyruvate dehydrogenase (PDH) complex, which is an evolutionarily-conserved multi-protein complex found in mitochondria	0.204904	0.000986	0.413302	0	0.0163965	0.676492	0.107393	0.061531	0.0209964	0.723295	0.0180929	0.859729	0.0175941	0.925883	0.0153977	0.945226
YBR222C	PCS60	FAT2;PCS60	Peroxisomal AMP-binding protein, localizes to both the peroxisomal peripheral membrane and matrix, expression is highly inducible by oleic acid, similar to E. coli long chain acyl-CoA synthetase	-0.4848	0	0.0196023	0.758152	-0.4919	0	0.0970039	0.11125	-0.5445	0	-0.0281	0.758478	-0.0871003	0.401304	0.0061041	0.979279
YBR223C	TDP1	TDP1	Tyrosyl-DNA Phosphodiesterase I, hydrolyzes 3' and 5'-phosphotyrosyl bonds, involved in the repair of DNA lesions created by topoisomerase I and topoisomerase II; mutations in human homolog result in the neurodegenerative disease SCANI	0.166497	0.003004	0.209603	0.000768	0.0886979	0.022477	0.175199	0.00087	0.1137	0.068328	0.0366932	0.559972	0.0105937	0.943216	-0.0484003	0.713642
YBR224W	YBR224W		Dubious open reading frame unlikely to encode a protein, based on available experimental and comparative sequence data; partially overlaps the verified gene TDP1	-0.0457992	0.459937	-0.0837007	0.088884	0.0663028	0.125512	-0.0954997	0.068056	0.0230992	0.706293	0.00689401	0.937451	-0.0576004	0.588435	0.0331023	0.868818
YBR225W	YBR225W		Putative protein of unknown function; non-essential gene identified in a screen for mutants affected in mannosylphophorylation of cell wall components	0.2352	0.000345	0.228997	7.6e-05	0.0797979	0.041583	0.110096	0.032929	0.126405	0.027155	-0.0100995	0.913022	-0.041	0.735955	0.0579978	0.731959
YBR226C	YBR226C		Dubious open reading frame unlikely to encode a protein, based on available experimental and comparative sequence data; partially overlaps the uncharacterized ORF YBR225W	0.00580238	0.960726	-0.0634996	0.252102	-0.00410019	0.932742	-0.0725996	0.145556	0.0707053	0.304009	0.00420653	0.964539	0.0404015	0.735955	0.000605805	0.998657
YBR227C	MCX1	MCX1	Mitochondrial matrix protein; putative ATP-binding chaperone with non-proteolytic function; similar to bacterial ClpX proteins	-0.0975003	0.113123	0.119502	0.027962	0.0660961	0.06568	0.0149979	0.792878	0.0244048	0.703887	0.163202	0.008095	0.107902	0.275732	0.0281023	0.88229
YBR228W	SLX1	SLX1	Subunit of a complex, with Slx4p, that hydrolyzes 5' branches from duplex DNA in response to stalled or converging replication forks; function overlaps with that of Sgs1p-Top3p	0.014798	0.860081	0.0177937	0.754766	0.0130977	0.754575	-0.0362995	0.659895	0.0165962	0.775246	0.081994	0.177405	0.0791016	0.355025	0.0354972	0.852207
YBR229C	ROT2	GLS2;ROT2	Glucosidase II catalytic subunit required for normal cell wall synthesis; mutations in rot2 suppress tor2 mutations, and are synthetically lethal with rot1 mutations	0.350803	0	0.014898	0.77329	0.160494	0.000287	0.0417056	0.42851	0.233201	0.001029	-0.0288004	0.697823	0.0359054	0.745085	0.0678039	0.603473
YBR230C	OM14	OM14	Integral mitochondrial outer membrane protein; abundance is decreased in cells grown in glucose relative to other carbon sources; appears to contain 3 alpha-helical transmembrane segments; ORF encodes a 97-basepair intron	1.062	0	0.0409065	0.710336	0.515803	0	-0.0291007	0.722191	0.710499	0	-0.216099	0.018329	-0.0568993	0.761927	-0.114601	0.526317
YBR231C	SWC5	AOR1;SWC5	Protein of unknown function, component of the SWR1 complex, which exchanges histone variant H2AZ (Htz1p) for chromatin-bound histone H2A	0.125	0.092534	0.468	0	0.338	1e-06	0.22	7.4e-05	0.278	0.000117	0.093	0.169241	0.0361	0.787636	-0.0234	0.908144
YBR232C	YBR232C		Dubious open reading frame unlikely to encode a protein, based on available experimental and comparative sequence data	-0.0228007	0.790801	-0.0288004	0.58256	0.0183066	0.697842	0.0242062	0.647662	-0.00659953	0.935908	0.0588983	0.454662	0.0356943	0.759888	0.0172948	0.945055
YBR233W	PBP2	HEK1;PBP2	RNA binding protein with similarity to mammalian heterogeneous nuclear RNP K protein, involved in the regulation of telomere position effect and telomere length	0.0771062	0.287498	0.154298	0.005571	0.411198	0	0.0496029	0.361877	0.262698	0.000429	0.174394	0.008954	0.0746972	0.487081	0.125096	0.295591
YBR233W-A	DAD3	DAD3	Essential subunit of the Dam1 complex (aka DASH complex), couples kinetochores to the force produced by MT depolymerization thereby aiding in chromosome segregation; is transferred to the kinetochore prior to mitosis	-0.0987002	0.169766	-0.0694004	0.434595	-0.0924002	0.023371	0.00509812	0.938571	-0.0789994	0.132057	0.0404015	0.587385	-0.0415003	0.806329	0.00180224	0.993968
YBR234C	ARC40	ARC40	Subunit of the ARP2/3 complex, which is required for the motility and integrity of cortical actin patches	-0.0214998	0.790801	0.0165962	0.752958	0.181204	0.000408	0.0124972	0.830428	0.157406	0.01403	0.0842956	0.128472	-0.0550996	0.548888	0.0331023	0.834349
YBR235W	YBR235W		Putative ion transporter, similar to mammalian electroneutral Na(+)-(K+)-C1- cotransporter family; YBR235W is not an essential gene	0.0369042	0.534171	0.245605	0.015485	0.168206	0.001236	0.147802	0.050576	0.219599	0.003721	0.0658067	0.520093	0.0484036	0.8061	0.0529027	0.830309
YBR236C	ABD1	ABD1	Methyltransferase, catalyzes the transfer of a methyl group from S-adenosylmethionine to the GpppN terminus of capped mRNA	-0.0407996	0.474451	0.171899	0.003566	0.140203	0.001883	0.1135	0.042079	0.0683957	0.267649	0.079006	0.263018	0.0213944	0.889507	0.0282014	0.883497
YBR237W	PRP5	PRP5;RNA5	RNA helicase in the DEAD-box family, necessary for prespliceosome formation, bridges U1 and U2 snRNPs and enables stable U2 snRNP association with intron RNA	0.0900946	0.186202	0.0624948	0.263922	0.0227016	0.534367	0.0071955	0.908442	-0.0494002	0.434198	-0.00340011	0.975773	0.022105	0.885291	0.013598	0.952082
YBR238C	YBR238C		Mitochondrial membrane protein with similarity to Rmd9p; not required for respiratory growth but causes a synthetic respiratory defect in combination with rmd9 mutations; transcriptionally up-regulated by TOR; deletion increases life span	-0.2951	0.008808	-0.2663	0.007525	-0.174301	0.000349	-0.0539998	0.575211	-0.1187	0.087519	-0.0481004	0.744485	-0.0725996	0.739545	0.0377055	0.92675
YBR239C	ERT1	ERT1	Putative protein of unknown function; GFP-fusion protein localizes to the cytoplasm and nucleus; null mutation affects periodicity of transcriptional and metabolic oscillation; plays a role in restricting Ty1 transposition	-0.0419993	0.570206	-0.0103	0.882868	-0.0352997	0.322567	-0.0716001	0.283678	0.0208968	0.72165	0.00340075	0.977583	0.0124972	0.957705	0.0999011	0.526317
YBR240C	THI2	PHO6;THI2;phoF	Zinc finger protein of the Zn(II)2Cys6 type, probable transcriptional activator of thiamine biosynthetic genes	0.382003	0	-0.1769	0.059299	-0.1014	0.012267	-0.0504994	0.614014	0.0198015	0.741066	-0.197301	0.041159	-0.0323002	0.902745	-0.1017	0.686538
YBR241C	YBR241C		Putative transporter, member of the sugar porter family; green fluorescent protein (GFP)-fusion protein localizes to the vacuolar membrane; YBR241C is not an essential gene	0.3353	0	0.117402	0.042346	-0.0388005	0.32839	0.1092	0.074915	0.0793064	0.146071	-0.0201005	0.848164	-0.00629956	0.978878	-0.0637002	0.708111
YBR242W	YBR242W		Putative protein of unknown function; green fluorescent protein (GFP)-fusion protein localizes to the cytoplasm and nucleus; YBR242W is not an essential gene	-0.3742	0	-0.5581	0	-0.243901	1.5e-05	-0.378401	0	-0.201701	0.004464	-0.0213006	0.762282	0.0204986	0.855703	0.0387031	0.784138
YBR243C	ALG7	ALG7;TUR1	UDP-N-acetyl-glucosamine-1-P transferase, transfers Glc-Nac-P from UDP-GlcNac to Dol-P in the ER in the first step of the dolichol pathway of protein asparagine-linked glycosylation; inhibited by tunicamycin	-0.0910995	0.179688	0.084595	0.076694	-0.0435998	0.26771	0.00200395	0.974186	-0.00199952	0.979438	0.0336943	0.626947	0.0519011	0.600103	0.0775028	0.526317
YBR244W	GPX2	AMI1;GPX2	Phospholipid hydroperoxide glutathione peroxidase induced by glucose starvation that protects cells from phospholipid hydroperoxides and nonphospholipid peroxides during oxidative stress	0.1627	0.054918	-1.0795	0	-0.289799	2e-06	-0.7525	0	-0.0332993	0.68558	-0.2747	0.000312	-0.0600994	0.695694	-0.0284002	0.923491
YBR245C	ISW1	ISW1;SGN2	Member of the imitation-switch (ISWI) class of ATP-dependent chromatin remodeling complexes; ATPase that forms a complex with Ioc2p and Ioc4p to regulate transcription elongation, and a complex with Ioc3p to repress transcription initiation	-0.1936	0.011255	-0.0546006	0.422324	-0.148801	0.00095	-0.0418002	0.455563	-0.1652	0.014739	0.000995116	0.99049	-0.00239975	0.994362	0.051205	0.767579
YBR246W	RRT2	RRT2	Putative protein of unknown function; non-essential gene identified in a screen for mutants with increased levels of rDNA transcription; null mutants display a weak carboxypeptidase Y missorting/secretion phenotype	-0.206101	0.000819	-0.0691007	0.405498	-0.131601	0.01044	-0.0497003	0.603903	-0.218701	0.000659	-0.00910031	0.950268	0.0153977	0.960628	-0.0201005	0.950511
YBR247C	ENP1	ENP1;MEG1	Protein associated with U3 and U14 snoRNAs, required for pre-rRNA processing and 40S ribosomal subunit synthesis; localized in the nucleus and concentrated in the nucleolus	-0.390799	2e-06	-0.3341	2.5e-05	-0.2518	6e-06	-0.1678	0.004018	-0.362401	7e-06	0.023596	0.797427	-0.00439971	0.985371	0.0304067	0.878887
YBR248C	HIS7	HIS7	Imidazole glycerol phosphate synthase (glutamine amidotransferase:cyclase), catalyzes the fifth and sixth steps of histidine biosynthesis and also produces 5-aminoimidazole-4-carboxamide ribotide (AICAR), a purine precursor	-0.4361	0	0.557003	0	-0.3133	1e-06	0.385696	0	-0.2816	0.000411	0.215306	0.000957	-0.0247998	0.886553	0.0484036	0.785304
YBR249C	ARO4	ARO4	3-deoxy-D-arabino-heptulosonate-7-phosphate (DAHP) synthase, catalyzes the first step in aromatic amino acid biosynthesis and is feedback-inhibited by tyrosine or high concentrations of phenylalanine or tryptophan	-0.629501	0	-0.152401	0.011231	-0.8745	0	-0.0851003	0.09082	-0.610101	0	0.00709501	0.936871	-0.0578001	0.611594	-0.0780001	0.526317
YBR250W	SPO23	SPO23	Protein of unknown function; associates with meiosis-specific protein Spo1p	0.0892947	0.170039	-0.1531	0.008058	-0.360499	0	-0.1104	0.056738	-0.2118	0.005501	-0.2279	0.000634	0.00289691	0.992083	0.0253974	0.915913
YBR251W	MRPS5	MRPS5	Mitochondrial ribosomal protein of the small subunit	0.2841	5.8e-05	0.307697	6.5e-05	0.406297	0	0.263996	0.000111	0.278199	0.002443	0.0071955	0.950268	-0.0550996	0.709264	-0.0502992	0.810943
YBR252W	DUT1	DUT1	dUTPase, catalyzes hydrolysis of dUTP to dUMP and PPi, thereby preventing incorporation of uracil into DNA during replication; critical for the maintenance of genetic stability	-0.438601	0	-0.0586998	0.25697	-0.2947	1e-06	-0.1744	0.003935	-0.175499	0.013313	0.110002	0.082909	0.075204	0.445484	0.033497	0.860245
YBR253W	SRB6	MED22;SRB6	Subunit of the RNA polymerase II mediator complex; associates with core polymerase subunits to form the RNA polymerase II holoenzyme; essential for transcriptional regulation	-0.0173002	0.842873	0.0529027	0.343249	-0.0357004	0.316992	-0.0435998	0.486295	0.156604	0.015594	0.0450934	0.491969	-0.00889997	0.959375	-0.00299959	0.987816
YBR254C	TRS20	TRS20	One of 10 subunits of the transport protein particle (TRAPP) complex of the cis-Golgi which mediates vesicle docking and fusion; mutations in the human homolog cause the spondyloepiphyseal dysplasia tarda (SEDL) disorder	-0.349099	0	0.104994	0.040764	-0.100701	0.010315	-0.0424003	0.39611	-0.00679955	0.939812	0.0614997	0.324626	0.0338071	0.800833	0.110403	0.559162
YBR255C-A	YBR255C-A		Putative protein of unknown function; may interact with respiratory chain complexes III (ubiquinol-cytochrome c reductase) or IV (cytochrome c oxidase); identified by sequence comparison with hemiascomycetous yeast species	-0.143699	0.160075	0.490704	1e-06	-0.0854003	0.145863	0.316401	5e-05	-0.0380004	0.697157	0.211997	0.036706	0.0771062	0.610032	0.0395034	0.883193
YBR255W	MTC4	MTC4	Protein of unknown function, required for normal growth rate at 15 degrees C; green fluorescent protein (GFP)-fusion protein localizes to the cytoplasm in a punctate pattern; mtc4 is synthetically sick with cdc13-1	0.112994	0.098234	0.147294	0.001081	0.156397	0.000622	0.0989989	0.02181	0.240302	0.000587	0.1029	0.070775	0.00269532	0.990015	0.0321008	0.814428
YBR256C	RIB5	RIB5	Riboflavin synthase; catalyzes the last step of the riboflavin biosynthesis pathway	-0.0132003	0.885985	0.623801	0	-0.0126995	0.75318	0.291698	4.3e-05	0.0651035	0.292346	0.102604	0.183371	-0.0405993	0.806883	-0.0598994	0.767988
YBR257W	POP4	POP4	Subunit of both RNase MRP, which cleaves pre-rRNA, and nuclear RNase P, which cleaves tRNA precursors to generate mature 5' ends; binds to the RPR1 RNA subunit in RNase P	-0.256601	0.00036	0.0191041	0.734537	0.0312964	0.424978	0.134405	0.009754	0.0223039	0.735578	0.0925051	0.19179	0.0302937	0.826246	0.0545012	0.7465
YBR258C	SHG1	CPS15;SHG1	Subunit of the COMPASS (Set1C) complex, which methylates histone H3 on lysine 4 and is required in transcriptional silencing near telomeres	-0.2183	0.004116	0.104994	0.090148	0.0110948	0.782769	0.195499	0.001764	0.0936007	0.123637	0.072394	0.37809	-0.0266003	0.871114	0.0189047	0.940352
YBR259W	YBR259W		Putative protein of unknown function; YBR259W is not an essential gene	-0.0771993	0.250229	-0.0777001	0.246433	-0.1216	0.003889	-0.0323002	0.677621	-0.023	0.728592	0.0163965	0.882953	0.0297002	0.849989	-0.0208	0.931143
YBR260C	RGD1	RGD1	GTPase-activating protein (RhoGAP) for Rho3p and Rho4p, possibly involved in control of actin cytoskeleton organization	-0.0664002	0.280088	0.0662063	0.26805	0.00459487	0.912046	-0.0789004	0.150735	-0.0840004	0.134809	0.0155975	0.86847	0.0307033	0.838162	0.0137981	0.951563
YBR261C	TAE1	TAE1	Putative S-adenosylmethionine-dependent methyltransferase of the seven beta-strand family; has a role in protein synthesis; green fluorescent protein (GFP)-fusion protein localizes to the cytoplasm; YBR261C is not an essential gene	-0.400499	0	0.372005	0.000377	-0.2601	2e-06	0.219797	0.018702	-0.2315	0.000394	0.156202	0.176163	0.0815987	0.702057	-0.0144996	0.96795
YBR262C	AIM5	AIM5;FMP51	Protein of unknown function; the authentic, non-tagged protein is detected in purified mitochondria in high-throughput studies; null mutant displays elevated frequency of mitochondrial genome loss	0.100803	0.433117	0.3748	1e-06	0.00570179	0.910697	0.333595	0	0.277402	0.001003	-0.0546994	0.460178	-0.146499	0.09129	-0.0786002	0.537336
YBR263W	SHM1	SHM1;SHMT1;TMP3	Mitochondrial serine hydroxymethyltransferase, converts serine to glycine plus 5,10 methylenetetrahydrofolate; involved in generating precursors for purine, pyrimidine, amino acid, and lipid biosynthesis; reverse reaction generates serine	-0.2385	0.017673	-0.466401	0	0.0925999	0.019408	-0.443599	0	0.0800982	0.19304	0.169694	0.016526	0.0278052	0.886168	0.0439044	0.83408
YBR264C	YPT10	YPT10	GTP binding protein that contains the PEST signal sequence specific for proteolytic enzymes; may be involved in vesicular transport; overexpression leads to accumulation of Golgi-like cisternae with budding vesicles	-0.253101	0.000472	-0.0284002	0.654282	-0.0163996	0.679399	0.00650629	0.928858	-0.0488002	0.617567	0.0155975	0.890305	-0.0213006	0.906059	-0.0225999	0.929748
YBR265W	TSC10	TSC10	3-ketosphinganine reductase, catalyzes the second step in phytosphingosine synthesis, essential for growth in the absence of exogenous dihydrosphingosine or phytosphingosine, member of short chain dehydrogenase/reductase protein family	-0.1379	0.036496	-0.2485	5.4e-05	-0.191099	0.000228	-0.374299	0	-0.3285	0.000216	-0.0156994	0.856087	0.033201	0.816108	0.015997	0.940352
YBR266C	SLM6	SLM6	Protein with a potential role in actin cytoskeleton organization; gene exhibits synthetic genetic interaction with MSS4 encoding phosphatidylinositol 4-phosphate kinase	-0.0951005	0.20801	0.00170138	0.98223	0.0401069	0.469954	0.026106	0.720498	-0.00270037	0.97612	0.107099	0.224623	0.00809959	0.977624	0.0266018	0.921885
YBR267W	REI1	REI1	Cytoplasmic pre-60S factor; required for the correct recycling of shuttling factors Alb1, Arx1 and Tif6 at the end of the ribosomal large subunit biogenesis; involved in bud growth in the mitotic signaling network	-0.639501	0	-0.1513	0.130027	-0.198	0.00017	0.0534033	0.583559	-0.0961997	0.204358	0.108397	0.402777	-0.1322	0.595894	0.154505	0.656817
YBR268W	MRPL37	MRPL37	Mitochondrial ribosomal protein of the large subunit	0.0424062	0.657138	0.148401	0.054794	-0.107	0.011366	0.102403	0.165179	0.0771062	0.185397	-0.0505995	0.645395	-0.0671995	0.700917	-0.0345001	0.908144
YBR269C	FMP21	FMP21	Putative protein of unknown function; the authentic, non-tagged protein is detected in highly purified mitochondria in high-throughput studies	0.383198	6.8e-05	0.0698946	0.481382	0.0565003	0.121777	0.026106	0.777581	-0.0352007	0.610265	-0.114901	0.296125	-0.00869966	0.980649	-0.0710999	0.795869
YBR270C	BIT2	BIT2	Subunit of TORC2, a membrane-associated complex that regulates actin cytoskeletal dynamics during polarized growth and cell wall integrity; interacts with Slm1p and Slm2p, homologous PH domain-containing TORC2 substrates; similar to Bit61p	0.135298	0.036189	0.0131978	0.885601	-0.00639954	0.883164	-0.0274	0.759144	0.0157973	0.796385	0.0150979	0.913022	0.0186057	0.943712	0.0266018	0.937176
YBR271W	YBR271W		Putative S-adenosylmethionine-dependent methyltransferase of the seven beta-strand family; green fluorescent protein (GFP)-fusion protein localizes to the cytoplasm; predicted to be involved in ribosome biogenesis	-0.4163	0	-0.352899	1.6e-05	-0.201701	0.000109	-0.2633	2e-05	-0.1495	0.016211	0.0575958	0.438278	-0.0269001	0.853443	0.0536952	0.764219
YBR272C	HSM3	HSM3	Proteasome-interacting protein involved in the assembly of the base subcomplex of the 19S proteasomal regulatory particle (RP); involved in DNA mismatch repair during slow growth; weak similarity to Msh1p; related to human 19S subunit S5b	-0.1165	0.134094	0.0534033	0.314364	-0.238299	1.2e-05	-0.00619958	0.922587	-0.163501	0.011293	0.0353987	0.688804	-0.023	0.877479	-0.00739977	0.973513
YBR273C	UBX7	CUI3;UBX7	UBX (ubiquitin regulatory X) domain-containing protein that interacts with Cdc48p	0.0360039	0.596215	0.0968016	0.150158	0.0270974	0.455661	-0.0393	0.565115	-0.0393	0.518484	-0.00149974	0.988319	0.0535979	0.718382	0.00180224	0.9951
YBR274W	CHK1	CHK1	Serine/threonine kinase and DNA damage checkpoint effector, mediates cell cycle arrest via phosphorylation of Pds1p; phosphorylated by checkpoint signal transducer Mec1p; homolog of S. pombe and mammalian Chk1 checkpoint kinase	-0.00920049	0.907457	-0.0720004	0.216119	0.0264035	0.508562	-0.1079	0.05198	0.0775985	0.24429	0.00309846	0.977497	0.0133979	0.947412	-0.00480061	0.98325
YBR275C	RIF1	RIF1	Protein that binds to the Rap1p C-terminus and acts synergistically with Rif2p to help control telomere length and establish telomeric silencing; deletion results in telomere elongation	-0.1955	0.102274	-0.0239004	0.758217	0.038394	0.359305	0.0698946	0.363759	0.111499	0.114362	0.135101	0.147518	0.033497	0.870759	0.0291065	0.921954
YBR276C	PPS1	PPS1	Protein phosphatase with specificity for serine, threonine, and tyrosine residues; has a role in the DNA synthesis phase of the cell cycle	-0.0364001	0.596187	-0.0291007	0.511709	-0.0362995	0.301976	-0.0357004	0.411087	0.0294034	0.675978	0.0679002	0.240471	0.0230992	0.831571	0.0643034	0.530884
YBR277C	YBR277C		Dubious open reading frame unlikely to encode a protein, based on available experimental and comparative sequence data; partially overlaps the verified gene YBR278W	0.0106939	0.891207	-0.00859952	0.91704	0.0985947	0.016977	0.0447019	0.447083	0.071694	0.257348	0.0277061	0.765793	-0.00800024	0.971798	0.0296013	0.88229
YBR278W	DPB3	DPB3	Third-largest subunit of DNA polymerase II (DNA polymerase epsilon), required to maintain fidelity of chromosomal replication and also for inheritance of telomeric silencing; mRNA abundance peaks at the G1/S boundary of the cell cycle	-0.1384	0.03456	0.0577067	0.290667	-0.115801	0.021603	0.0196023	0.747086	0.053306	0.352479	-0.0196997	0.82573	0.00650629	0.978878	-0.0169002	0.940352
YBR279W	PAF1	PAF1	Component of the Paf1p complex that binds to and modulates the activity of RNA polymerases I and II; required for expression of a subset of genes, including cell cycle-regulated genes; homolog of human PD2/hPAF1	-0.0957001	0.273277	-0.1218	0.017474	0.0881959	0.015909	-0.0586998	0.256942	-0.0594994	0.330943	0.0104934	0.903289	0.0620941	0.533544	0.0861044	0.504428
YBR280C	SAF1	SAF1	F-Box protein involved in proteasome-dependent degradation of Aah1p during entry of cells into quiescence; interacts with Skp1	0.570405	0	0.423503	1e-06	0.123905	0.015416	0.202499	0.000973	0.203702	0.004597	0.00580238	0.95671	-0.0600994	0.617353	-0.0100995	0.963137
YBR281C	DUG2	DUG2	Probable di- and tri-peptidase; forms a complex with Dug1p and Dug3p to degrade glutathione (GSH) and other peptides containing a gamma-glu-X bond in an alternative pathway to GSH degradation by gamma-glutamyl transpeptidase (Ecm38p)	-0.213599	0.002372	-0.0979002	0.118323	-0.0154004	0.675018	-0.0651997	0.275213	-0.1014	0.090004	0.184902	0.0087	0.0818032	0.46572	0.0489058	0.784138
YBR282W	MRPL27	MRPL27	Mitochondrial ribosomal protein of the large subunit	0.054404	0.540633	0.386303	3e-06	0.247405	2.6e-05	0.323197	1.9e-05	0.210601	0.005006	0.0769011	0.389166	0.00769785	0.979199	0.0535979	0.830309
YBR283C	SSH1	SSH1	Subunit of the Ssh1 translocon complex; Sec61p homolog involved in co-translational pathway of protein translocation; not essential	-0.0496003	0.397779	0.0614029	0.271485	-0.0824995	0.029397	0.0189047	0.753055	-0.1659	0.008075	-0.00239975	0.981768	0.0205982	0.891962	-9.95494e-05	0.999254
YBR284W	YBR284W		Putative protein of unknown function; YBR284W is not an essential gene; null mutant exhibits decreased resistance to rapamycin and wortmannin and synthetic phenotype with alpha-synuclein	0.291898	1e-06	0.456302	2e-06	0.238506	3.7e-05	0.256298	0.000721	0.251798	0.000613	0.0143981	0.901581	0.0471056	0.79963	-0.0369995	0.88283
YBR285W	YBR285W		Putative protein of unknown function; YBR285W is not an essential gene and deletion of YBR285W leads to poor growth on glucose-minimal medium at 15C	1.4192	0	0.105396	0.103391	0.263599	5e-06	0.0211954	0.797993	0.3746	7.7e-05	-0.0122993	0.903829	-0.0245004	0.889411	-0.1202	0.633684
YBR286W	APE3	APE3;APY1	Vacuolar aminopeptidase Y, processed to mature form by Prb1p	0.369405	0.000113	0.138395	0.0221	-0.1232	0.001977	-0.000499259	0.993902	-0.0669003	0.233606	0.0055006	0.94913	0.035103	0.769586	-0.0615004	0.588997
YBR287W	YBR287W	ZSP1	Protein of unknown function; green fluorescent protein (GFP)-fusion protein localizes to the ER; YBR287W is not an essential gene	0.450802	0	-0.338001	1e-06	0.248596	4.5e-05	-0.2188	0.0001	0.425105	3e-06	-0.1378	0.049118	-0.174999	0.020727	-0.0838995	0.52228
YBR288C	APM3	APM3;YKS6	Mu3-like subunit of the clathrin associated protein complex (AP-3); functions in transport of alkaline phosphatase to the vacuole via the alternate pathway	-0.3677	0	-0.0507998	0.458796	-0.0944997	0.022028	-0.1217	0.075084	-0.1081	0.060718	0.0963023	0.209692	0.0298981	0.849609	0.0839962	0.55666
YBR289W	SNF5	HAF4;SNF5;SWI10;TYE4	Subunit of the SWI/SNF chromatin remodeling complex involved in transcriptional regulation; functions interdependently in transcriptional activation with Snf2p and Snf6p	-0.0833002	0.197864	0.344794	0	0.0775985	0.040295	0.204304	5.9e-05	0.119794	0.027984	0.117496	0.058823	0.147398	0.050749	0.0725037	0.628014
YBR290W	BSD2	BSD2	Heavy metal ion homeostasis protein, facilitates trafficking of Smf1p and Smf2p metal transporters to the vacuole where they are degraded, controls metal ion transport, prevents metal hyperaccumulation, functions in copper detoxification	0.224003	0.000248	0.326204	8e-06	0.128505	0.00234	0.175301	0.004995	0.0996992	0.119714	-0.0229004	0.816455	-0.0352997	0.827139	-0.0221003	0.929748
YBR291C	CTP1	CTP1	Mitochondrial inner membrane citrate transporter, member of the mitochondrial carrier family	-0.188401	0.006703	-0.0158	0.789643	-0.0129004	0.738835	0.0670053	0.238562	0.0421961	0.52558	0.111899	0.075653	0.250295	0.001665	-0.0820993	0.519875
YBR292C	YBR292C		Dubious open reading frame unlikely to encode a protein, based on available experimental and comparative sequence data; YBR292C is not an essential gene	0.0458064	0.619912	0.0196023	0.854198	0.0787055	0.052378	-0.0119996	0.91078	0.0859005	0.140705	0.107701	0.405059	0.038998	0.874289	0.00319923	0.993968
YBR293W	VBA2	VBA2	Permease of basic amino acids in the vacuolar membrane	-0.0810994	0.345835	-0.0980994	0.106651	-0.417901	0	-0.0969	0.086303	-0.2181	0.000725	-0.1335	0.049142	-0.0643004	0.588435	0.0118963	0.95706
YBR294W	SUL1	SFP2;SUL1	High affinity sulfate permease; sulfate uptake is mediated by specific sulfate transporters Sul1p and Sul2p, which control the concentration of endogenous activated sulfate intermediates	0.0213944	0.815204	0.513097	0	0.129296	0.001245	0.147906	0.005664	0.108906	0.05485	0.0736969	0.175212	0.00220564	0.992083	0.0569996	0.645977
YBR295W	PCA1	CAD2;PAY2;PCA1	Cadmium transporting P-type ATPase; may also have a role in copper and iron homeostasis; stabilized by Cd binding, which prevents ubiquitination; S288C and other lab strains contain a G970R mutation which eliminates Cd transport function	-0.298801	8.3e-05	0.384503	9e-06	-0.2251	1.2e-05	0.211299	0.008763	-0.2218	0.002291	-0.0290006	0.816332	-0.0845005	0.574976	-0.0409005	0.879931
YBR296C	PHO89	ITN1;PHO89	Na+/Pi cotransporter, active in early growth phase; similar to phosphate transporters of Neurospora crassa; transcription regulated by inorganic phosphate concentrations and Pho4p	-0.311599	0.00046	0.159694	0.073147	-0.2341	2.1e-05	0.560999	0	-0.157	0.016474	0.0473988	0.729986	-0.00299959	0.994958	0.047999	0.877446
YBR297W	MAL33	MAL33;MAL3R;MALR	MAL-activator protein, part of complex locus MAL3; nonfunctional in genomic reference strain S288C	-0.4783	0	0.0842956	0.1535	-0.301901	0	0.0473011	0.426058	-0.309401	9.9e-05	-0.1458	0.037295	-0.0428001	0.762422	0.00539999	0.983801
YBR298C	MAL31	MAL31;MAL3T;MALT	Maltose permease, high-affinity maltose transporter (alpha-glucoside transporter); encoded in the MAL3 complex locus; member of the 12 transmembrane domain superfamily of sugar transporters; functional in genomic reference strain S288C	-0.301799	4.1e-05	-0.165501	0.003988	0.320196	1e-06	-0.132399	0.012812	0.0900946	0.283883	0.147398	0.022495	0.0250004	0.879435	-0.00859952	0.967849
YBR299W	MAL32	MAL32;MAL3S;MALS	Maltase (alpha-D-glucosidase), inducible protein involved in maltose catabolism; encoded in the MAL3 complex locus; functional in genomic reference strain S288C	-0.1759	0.01323	-0.00410019	0.938318	0.0554039	0.171359	-0.0075999	0.891509	-0.0384996	0.596758	-0.0984005	0.101905	-0.110301	0.264393	0.0061041	0.98247
YBR300C	YBR300C		Dubious open reading frame unlikely to encode a protein, based on available experimental and comparative sequence data; partially overlaps the verified gene YBR301W; YBR300C is not an essential gene	-0.185801	0.264743	-0.115	0.024384	-0.0781996	0.084755	-0.0857003	0.086021	-0.137	0.072402	-0.114601	0.061149	-0.0966007	0.24139	0.0140982	0.959516
YBR301W	PAU24	DAN3;PAU24	Cell wall mannoprotein with similarity to Tir1p, Tir2p, Tir3p, and Tir4p; member of the seripauperin multigene family encoded mainly in subtelomeric regions; expressed under anaerobic conditions, completely repressed during aerobic growth	-0.1012	0.120515	-0.0929001	0.031365	-0.1768	7e-05	-0.1557	0.000648	-0.0876	0.097242	-0.0930001	0.074892	0.0318045	0.787636	-0.0753999	0.518223
YBR302C	COS2	COS2	Protein of unknown function, member of the DUP380 subfamily of conserved, often subtelomerically-encoded proteins	-0.1902	0.001852	-0.486899	0	-0.6632	0	-0.3232	0	-0.4875	1e-06	-0.1864	0.000814	-0.0771004	0.335539	0.0441003	0.883928
YCL001W	RER1	RER1	Protein involved in retention of membrane proteins, including Sec12p, in the ER; localized to Golgi; functions as a retrieval receptor in returning membrane proteins to the ER	-0.2071	0.000422	-0.0293996	0.499994	-0.1685	0.000155	-0.0618	0.155196	-0.0676999	0.251468	-0.0405993	0.516874	-0.0783001	0.322124	-0.0158	0.929748
YCL001W-A	YCL001W-A		Putative protein of unknown function; YCL001W-A is not an essential gene	-0.0470999	0.671514	0.00149962	0.974391	-0.0936004	0.013965	0.025695	0.541093	-0.0512003	0.38603	-0.0204004	0.755678	-0.315501	0.430783	-0.00659953	0.965829
YCL001W-B	YCL001W-B		Putative protein of unknown function; identified by homology	0.0326933	0.65937	-0.0418997	0.493953	-0.1016	0.01654	0.053306	0.410267	-0.0596994	0.485979	0.0287954	0.787441	0.0484036	0.734457	0.00739646	0.977615
YCL002C	YCL002C		Putative protein of unknown function; YCL002C is not an essential gene	-0.0648994	0.374512	-0.3995	0	0.0690972	0.078922	-0.280399	1e-06	0.1318	0.030173	0.00990608	0.893596	0.0269983	0.806759	0.052402	0.665618
YCL004W	PGS1	PEL1;PGS1;YCL003W	Phosphatidylglycerolphosphate synthase, catalyzes the synthesis of phosphatidylglycerolphosphate from CDP-diacylglycerol and sn-glycerol 3-phosphate in the first committed and rate-limiting step of cardiolipin biosynthesis	0.0666059	0.359286	0.197199	0.006993	0.0658067	0.083692	0.144503	0.029687	0.0343989	0.558789	-0.00959982	0.926865	-0.0565002	0.683218	0.000201963	0.999254
YCL005W	LDB16	LDB16	Protein of unknown function; null mutants have decreased net negative cell surface charge; GFP-fusion protein expression is induced in response to the DNA-damaging agent MMS; native protein is detected in purified mitochondria	-0.3135	0	-0.1137	0.058388	-0.2001	0.000681	-0.114401	0.044447	-0.114099	0.078527	-0.0787998	0.287259	0.0435965	0.744844	-0.0590996	0.755583
YCL007C	YCL007C	CWH36	Dubious ORF unlikely to encode a protein; overlaps verified ORF YCL005W-A; mutations in YCL007C were thought to confer sensitivity to calcofluor white, but this phenotype was later shown to be due to the defect in YCL005W-A	-0.00470074	0.974685	0.0850983	0.340108	0.144803	0.014883	0.0347932	0.686949	0.183696	0.029464	0.0853023	0.449476	0.0955059	0.563796	-0.1844	0.299332
YCL008C	STP22	STP22;VPL15;VPS23	Component of the ESCRT-I complex, which is involved in ubiquitin-dependent sorting of proteins into the endosome; homologous to the mouse and human Tsg101 tumor susceptibility gene; mutants exhibit a Class E Vps phenotype	-0.0939006	0.223117	0.369595	4.3e-05	-0.1043	0.013652	0.308105	9.4e-05	-0.0994002	0.099558	-0.0613002	0.566689	-0.0542994	0.750996	-0.0517999	0.839721
YCL009C	ILV6	ILV6	Regulatory subunit of acetolactate synthase, which catalyzes the first step of branched-chain amino acid biosynthesis; enhances activity of the Ilv2p catalytic subunit, localizes to mitochondria	-0.1747	0.03124	0.244899	0.000591	-0.00330033	0.932503	0.151703	0.00091	0.0321008	0.690836	0.154894	0.009643	0.0364963	0.718382	-0.0756006	0.619657
YCL010C	SGF29	SGF29	Probable subunit of SAGA histone acetyltransferase complex	0.033201	0.778789	0.214597	0.012376	-0.0529997	0.189574	0.140203	0.081997	-0.00980026	0.891368	-0.203901	0.035804	-0.2741	0.020758	-0.1601	0.415555
YCL011C	GBP2	GBP2;RLF6	Poly(A+) RNA-binding protein, involved in the export of mRNAs from the nucleus to the cytoplasm; similar to Hrb1p and Npl3p; also binds single-stranded telomeric repeat sequence in vitro	-0.127501	0.045484	-0.0946999	0.056103	-0.111401	0.008613	-0.0342002	0.532194	-0.197701	0.003006	-0.1137	0.068379	-0.1205	0.126553	-0.0349996	0.822952
YCL014W	BUD3	BUD3;YCL012W	Protein involved in bud-site selection and required for axial budding pattern; localizes with septins to bud neck in mitosis and may constitute an axial landmark for next round of budding	0.123997	0.166043	0.247296	0.000449	0.152106	0.00069	0.2288	0.000385	0.311898	0.00016	0.0936954	0.294539	0.0117962	0.960628	0.0201999	0.940352
YCL016C	DCC1	DCC1	Subunit of a complex with Ctf8p and Ctf18p that shares some components with Replication Factor C, required for sister chromatid cohesion and telomere length maintenance	-0.167201	0.002925	0.144595	0.02467	0.0812033	0.039794	0.012397	0.864047	0.1135	0.051797	0.0284984	0.75503	0.0385064	0.778572	-0.0508999	0.76977
YCL017C	NFS1	NFS1;SPL1	Cysteine desulfurase involved in iron-sulfur cluster (Fe/S) biogenesis; required for the post-transcriptional thio-modification of mitochondrial and cytoplasmic tRNAs; essential protein located predominantly in mitochondria	-0.128599	0.072026	0.228394	0.000358	-0.0325997	0.339554	0.189097	0.001018	-0.0984994	0.059534	0.0436945	0.582705	-0.0291007	0.845711	-0.0533006	0.76977
YCL018W	LEU2	LEU2	Beta-isopropylmalate dehydrogenase (IMDH), catalyzes the third step in the leucine biosynthesis pathway	-0.1471	0.034725	-0.0816	0.2925	-0.0939006	0.096087	-0.1265	0.110738	-0.114101	0.075576	-0.0909996	0.360956	-0.1687	0.211584	-0.0173002	0.952603
YCL021W-A	YCL021W-A		Putative protein of unknown function	0.200806	0.036439	-0.4991	0	0.173396	0.000447	-0.00530009	0.932269	0.533803	9e-06	0.143498	0.025598	0.0759981	0.407511	-0.0431003	0.797756
YCL022C	YCL022C		Dubious open reading frame unlikely to encode a protein, based on available experimental and comparative sequence data; completely overlaps verified gene KCC4/YCL024W	-0.00459942	0.945798	-0.0520003	0.468936	0.0611955	0.121406	-0.0764005	0.274527	0.00370297	0.958355	0.0223039	0.85725	-0.0146992	0.962769	0.0105937	0.968919
YCL023C	YCL023C		Dubious open reading frame unlikely to encode a protein, based on available experimental and comparative sequence data; partially overlaps verified ORF KCC4	0.0229998	0.800517	-0.0658006	0.550687	0.0129977	0.788832	-0.0199996	0.776644	-0.0217004	0.786063	0.0140982	0.900794	0.0539037	0.723122	-0.00379929	0.988756
YCL024W	KCC4	KCC4	Protein kinase of the bud neck involved in the septin checkpoint, associates with septin proteins, negatively regulates Swe1p by phosphorylation, shows structural homology to bud neck kinases Gin4p and Hsl1p	0.196997	0.028968	0.0469939	0.366708	-0.105	0.010647	-0.0399999	0.479202	-0.164499	0.006235	-0.0639007	0.360172	-0.0240001	0.866873	0.0103932	0.960572
YCL025C	AGP1	AGP1;YCC5	Low-affinity amino acid permease with broad substrate range, involved in uptake of asparagine, glutamine, and other amino acids; expression is regulated by the SPS plasma membrane amino acid sensor system (Ssy1p-Ptr3p-Ssy5p)	0.813402	0	-0.271299	0.00144	0.2902	6e-06	-0.1534	0.039653	0.313095	0.000137	-0.0878008	0.376105	-0.1172	0.385326	0.0619973	0.851689
YCL026C-A	FRM2	FRM2;YCLX08C	Protein of unknown function, involved in the integration of lipid signaling pathways with cellular homeostasis; expression induced in cells treated with the mycotoxin patulin; has similarity to bacterial nitroreductases	-0.00879981	0.910926	0.178899	0.036383	-0.0522994	0.177783	0.0636962	0.469142	-0.00769998	0.913426	-0.0812001	0.469373	-0.00320056	0.994918	-0.0250992	0.939039
YCL026C-B	HBN1	HBN1;YCL027C-A	Putative protein of unknown function; similar to bacterial nitroreductases; green fluorescent protein (GFP)-fusion protein localizes to the cytoplasm and nucleus; protein becomes insoluble upon intracellular iron depletion	-0.820899	0	0.422104	0	-0.4693	0	0.152897	0.003874	-0.4661	5e-06	-0.0959005	0.224623	0.0329049	0.798828	-0.00220034	0.993004
YCL027W	FUS1	FUS1	Membrane protein localized to the shmoo tip, required for cell fusion; expression regulated by mating pheromone; proposed to coordinate signaling, fusion, and polarization events required for fusion; potential Cdc28p substrate	-0.405301	0	-0.706401	0	-0.572201	0	-0.115799	0.059621	-0.0857998	0.371476	0.033201	0.742058	-0.0539998	0.662677	-0.0303997	0.893022
YCL028W	RNQ1	RNQ1;[PIN(+)]	[PIN(+)] prion, an infectious protein conformation that is generally an ordered protein aggregate	-0.0453004	0.573983	0.115699	0.039713	0.111606	0.00557	-0.0489001	0.343284	0.0415934	0.479423	-0.0114004	0.894097	-0.0917005	0.297226	-0.0550996	0.715757
YCL029C	BIK1	ARM5;BIK1;PAC14	Microtubule-associated protein, component of the interface between microtubules and kinetochore, involved in sister chromatid separation; essential in polyploid cells but not in haploid or diploid cells; ortholog of mammalian CLIP-170	-0.148401	0.025029	0.0622046	0.311942	0.00119694	0.975292	0.0925999	0.148879	-0.0264005	0.667357	0.0535006	0.565119	-0.0117	0.960628	0.0211954	0.940156
YCL030C	HIS4	HIS4	Multifunctional enzyme containing phosphoribosyl-ATP pyrophosphatase, phosphoribosyl-AMP cyclohydrolase, and histidinol dehydrogenase activities; catalyzes the second, third, ninth and tenth steps in histidine biosynthesis	-0.3657	0.000784	1.2651	0	-0.116099	0.005273	0.673502	0	-0.1336	0.038631	0.468896	2e-05	-0.1598	0.291257	-0.0142999	0.96703
YCL031C	RRP7	RRP7	Essential protein involved in rRNA processing and ribosome biogenesis	-0.2873	0.000188	-0.120801	0.010764	-0.0454002	0.211445	0.0101067	0.840077	-0.110199	0.105649	-0.0181006	0.82099	-0.0376005	0.729877	0.0122969	0.952789
YCL032W	STE50	STE50	Protein involved in mating response, invasive/filamentous growth, and osmotolerance, acts as an adaptor that links G protein-associated Cdc42p-Ste20p complex to the effector Ste11p to modulate signal transduction	0.0812033	0.186239	0.250295	1.4e-05	0.140399	0.000641	0.125003	0.010819	0.126405	0.031161	0.00930417	0.910739	-0.0139998	0.923424	-0.0215993	0.910421
YCL033C	MXR2	MSRB;MXR2	Methionine-R-sulfoxide reductase, involved in the response to oxidative stress; protects iron-sulfur clusters from oxidative inactivation along with MXR1; involved in the regulation of lifespan	0.146994	0.053182	0.2493	0.000338	0.079402	0.04402	0.190096	0.002366	0.214796	0.000932	0.0219061	0.835259	0.0312964	0.854328	-0.0225999	0.930649
YCL034W	LSB5	LSB5	Protein of unknown function; binds Las17p, which is a homolog of human Wiskott-Aldrich Syndrome protein involved in actin patch assembly and actin polymerization; may mediate disassembly of the Pan1 complex from the endocytic coat	0.0427984	0.536874	0.335803	1e-06	0.169694	0.000274	0.197098	0.000194	0.145404	0.028554	-0.0142999	0.861873	0.0207973	0.877479	-0.0418997	0.784138
YCL035C	GRX1	GRX1	Hydroperoxide and superoxide-radical responsive heat-stable glutathione-dependent disulfide oxidoreductase with active site cysteine pair; protects cells from oxidative damage	1.1126	0	0.345499	0.000177	0.610804	0	0.469396	0	0.828802	0	-0.0173995	0.893428	0.0362009	0.873772	-0.0550996	0.852939
YCL036W	GFD2	GFD2;YCD6	Protein of unknown function, identified as a high-copy suppressor of a dbp5 mutation	-0.332201	0.003688	0.00870201	0.936708	-0.192699	0.000891	-0.0563007	0.616014	-0.217501	0.00483	-0.00589968	0.973965	-0.0810994	0.717929	-0.00270037	0.9951
YCL037C	SRO9	SRO9	Cytoplasmic RNA-binding protein that associates with translating ribosomes; involved in heme regulation of Hap1p as a component of the HMC complex, also involved in the organization of actin filaments; contains a La motif	0.0388997	0.862245	-0.3232	0.00253	-0.2551	2e-06	-0.201301	0.039169	-0.369101	1.9e-05	0.00499749	0.977583	-0.0772998	0.749595	-0.1042	0.734222
YCL038C	ATG22	ATG22;AUT4	Vacuolar integral membrane protein required for efflux of amino acids during autophagic body breakdown in the vacuole; null mutation causes a gradual loss of viability during starvation	0.654399	0	0.296804	2e-06	0.0975973	0.016831	0.349897	0	0.315497	4.2e-05	-0.0606997	0.292283	-0.1377	0.117938	0.0143981	0.936972
YCL039W	GID7	GID7;MOH2	Protein of unknown function, involved in proteasome-dependent catabolite inactivation of fructose-1,6-bisphosphatase; contains six WD40 repeats; computational analysis suggests that Gid7p and Moh1p have similar functions	0.186196	0.009829	0.385398	1e-06	0.0550012	0.133736	0.293994	3e-06	0.0701008	0.27706	0.0380006	0.715771	0.0305056	0.860456	-0.0395002	0.822952
YCL040W	GLK1	GLK1;HOR3	Glucokinase, catalyzes the phosphorylation of glucose at C6 in the first irreversible step of glucose metabolism; one of three glucose phosphorylating enzymes; expression regulated by non-fermentable carbon sources	2.3883	0	0.789404	2e-06	1.45	0	0.856802	0	1.5843	0	-0.3232	0.000118	-0.153199	0.147974	-0.2232	0.038452
YCL041C	YCL041C		Dubious open reading frame unlikely to encode a protein, based on available experimental and comparative sequence data; partially overlaps both the verified gene PDI1/YCL043C and the uncharacterized gene YCL042W	-0.1719	0.02847	-0.1369	0.026644	0.176795	0.001353	-0.112901	0.023799	0.141394	0.064304	0.0953979	0.148736	-0.0240001	0.864961	0.0211954	0.91802
YCL042W	YCL042W		Putative protein of unknown function; epitope-tagged protein localizes to the cytoplasm	2.0676	0	0.805499	6.7e-05	1.0898	0	1.0734	0	1.2575	0	-0.378101	1.9e-05	-0.2764	0.010942	-0.2241	0.137852
YCL043C	PDI1	MFP1;PDI1;TRG1	Protein disulfide isomerase, multifunctional protein resident in the endoplasmic reticulum lumen, essential for the formation of disulfide bonds in secretory and cell-surface proteins, unscrambles non-native disulfide bonds	0.373498	0	0.568995	0	0.339605	4e-06	0.115699	0.04943	0.333401	0.000146	-0.0497003	0.610453	-0.0318001	0.838162	-0.0988995	0.466624
YCL044C	MGR1	MGR1	Subunit of the mitochondrial (mt) i-AAA protease supercomplex, which degrades misfolded mitochondrial proteins; forms a subcomplex with Mgr3p that binds to substrates to facilitate proteolysis; required for growth of cells lacking mtDNA	-0.0826003	0.214222	0.737003	0	0.119502	0.00239	0.462304	0	0.0856014	0.124414	0.069496	0.536941	-0.0371001	0.846496	-0.0360998	0.89538
YCL045C	EMC1	EMC1	Member of a transmembrane complex required for efficient folding of proteins in the ER; null mutant displays induction of the unfolded protein response; interacts with Gal80p	0.0393069	0.570546	-0.0543998	0.275648	0.0453032	0.189928	-0.0117	0.830429	0.0386047	0.514487	0.0836967	0.092389	0.0991066	0.074662	0.0690972	0.413
YCL046W	YCL046W		Dubious open reading frame unlikely to encode a protein, based on available experimental and comparative sequence data; partially overlaps the uncharacterized ORF YCL045C	-0.0455997	0.56917	-0.0709999	0.237002	0.00439352	0.90362	-0.0546006	0.401574	0.00799917	0.908348	-0.0054	0.959806	-0.00520018	0.98224	-0.0568993	0.761812
YCL047C	YCL047C		Putative protein of unknown function	-0.414501	4e-06	-0.293999	5.6e-05	-0.940401	0	-0.2812	0.000152	-0.7556	0	-0.180199	0.018339	0.00489684	0.985371	-0.0133007	0.957997
YCL048W	SPS22	SPS22	Protein of unknown function, redundant with Sps2p for the organization of the beta-glucan layer of the spore wall	0.0923022	0.267853	0.0989989	0.333696	0.0583026	0.149687	0.0231986	0.826768	0.0483059	0.368872	-0.00879981	0.959205	0.0150979	0.966032	-0.00320056	0.9951
YCL049C	YCL049C		Protein of unknown function; localizes to membrane fraction; YCL049C is not an essential gene;	0.455997	0	0.297696	8.2e-05	-0.274301	1e-06	0.451499	1e-06	0.0322984	0.683666	-0.0688994	0.425631	-0.0966007	0.405703	-0.0867004	0.603473
YCL050C	APA1	APA1;DTP1	Diadenosine 5',5''-P1,P4-tetraphosphate phosphorylase I (AP4A phosphorylase), involved in catabolism of bis(5'-nucleosidyl) tetraphosphates; has similarity to Apa2p	-0.3433	0	0.533703	0	0.00340075	0.944734	0.376702	0	-0.0759001	0.292693	0.189806	0.022602	0.0632958	0.611635	0.0685057	0.711856
YCL051W	LRE1	LRE1	Protein involved in control of cell wall structure and stress response; inhibits Cbk1p protein kinase activity; overproduction confers resistance to cell-wall degrading enzymes	0.246396	3e-06	0.103894	0.0678	0.267404	2e-06	-0.0739004	0.198626	0.117894	0.115373	-0.00220034	0.985685	0.0459042	0.735955	0.0442962	0.822952
YCL052C	PBN1	PBN1	Essential component of glycosylphosphatidylinositol-mannosyltransferase I, required for the autocatalytic post-translational processing of the protease B precursor Prb1p, localizes to ER in lumenal orientation; homolog of mammalian PIG-X	0.1013	0.185031	0.0687946	0.237413	0.0280033	0.503115	-0.0255999	0.615614	0.074204	0.275076	-0.0581004	0.355871	0.0163965	0.911202	0.0352016	0.832321
YCL054W	SPB1	SPB1	AdoMet-dependent methyltransferase involved in rRNA processing and 60S ribosomal subunit maturation; methylates G2922 in the tRNA docking site of the large subunit rRNA and in the absence of snR52, U2921; suppressor of PAB1 mutants	-0.266601	0.003699	-0.346001	0.000276	0.103195	0.01139	-0.111199	0.011146	0.00940451	0.869313	0.122606	0.075437	0.0611955	0.501824	0.193103	0.145905
YCL055W	KAR4	KAR4	Transcription factor required for gene regulation in repsonse to pheromones; also required during meiosis; exists in two forms, a slower-migrating form more abundant during vegetative growth and a faster-migrating form induced by pheromone	-0.2759	0.001214	-0.140399	0.015089	-0.2885	1e-06	-0.0177997	0.804318	-0.1191	0.051288	0.049101	0.590744	0.0287954	0.853669	-0.0113	0.958938
YCL056C	YCL056C		Protein of unknown function; green fluorescent protein (GFP)-fusion protein localizes to the cytoplasm in a punctate pattern; null mutant displays decreased thermotolerance	0.143994	0.087877	-0.175301	0.008479	-0.0500005	0.176048	-0.177001	0.001432	0.0842004	0.209275	-0.0831	0.220741	-0.0405993	0.739545	0.00630521	0.976898
YCL057C-A	YCL057C-A		Putative protein of unknown function; the authentic, non-tagged protein is detected in highly purified mitochondria in high-throughput studies	0.586299	0	0.0915035	0.250467	0.446997	0	0.0258934	0.762836	0.469303	1e-06	-0.0392007	0.756714	-0.0302995	0.893771	-0.0579998	0.830978
YCL057W	PRD1	PRD1	Zinc metalloendopeptidase, found in the cytoplasm and intermembrane space of mitochondria; with Cym1p, involved in degradation of mitochondrial proteins and of presequence peptides cleaved from imported proteins	0.244997	1.6e-05	1.1793	0	0.283602	6e-06	0.6909	0	0.267799	0.000242	0.0353987	0.564876	0.0766959	0.316101	0.0343989	0.801405
YCL058C	FYV5	FYV5	Protein of unknown function, required for survival upon exposure to K1 killer toxin; involved in ion homeostasis	-0.0687996	0.424174	0.00990608	0.905442	-0.0175996	0.689656	0.00960516	0.908442	-0.0270001	0.731245	0.0485989	0.675947	0.0130977	0.963806	0.0559036	0.808849
YCL059C	KRR1	KRR1	Essential nucleolar protein required for the synthesis of 18S rRNA and for the assembly of 40S ribosomal subunit	-0.4343	0	-0.2896	0.000466	-0.110301	0.006103	-0.141701	0.02043	-0.1696	0.007948	0.105101	0.189603	0.00769785	0.976603	0.0766001	0.644113
YCL061C	MRC1	MRC1;YCL060C	S-phase checkpoint protein required for DNA replication; interacts with and stabilizes Pol2p at stalled replication forks during stress, where it forms a pausing complex with Tof1p and is phosphorylated by Mec1p; protects uncapped telomeres	0.145704	0.133929	0.0722979	0.529702	0.162403	0.000221	0.220404	0.008787	0.0424062	0.442837	0.0830976	0.457004	0.0344975	0.889063	0.069496	0.797756
YCL063W	VAC17	VAC17;YCL062W	Phosphoprotein involved in vacuole inheritance; degraded in late M phase of the cell cycle; acts as a vacuole-specific receptor for myosin Myo2p	-0.1551	0.032607	0.115699	0.113105	0.068203	0.084149	0.0216929	0.761318	0.0216929	0.736495	0.119595	0.160946	0.0140982	0.950788	0.0130977	0.960708
YCL064C	CHA1	CHA1	Catabolic L-serine (L-threonine) deaminase, catalyzes the degradation of both L-serine and L-threonine; required to use serine or threonine as the sole nitrogen source, transcriptionally induced by serine and threonine	-0.8221	0	0.358801	0.001595	-1.4965	0	0.0489058	0.692326	-1.2343	0	-0.754699	0	-0.198201	0.297226	-0.414401	0.028118
YCL065W	YCL065W		Dubious open reading frame unlikely to encode a protein, based on available experimental and comparative sequence data; overlaps HMLALPHA1	-0.0167003	0.860528	0.0307033	0.511787	0.0624948	0.136302	0.0778036	0.199683	0.0584966	0.273551	-0.0297	0.758607	-0.0729	0.644289	0.016696	0.941846
YCR040W	MATALPHA1	ALPHA1;MATALPHA1	Transcriptional co-activator involved in regulation of mating-type-specific gene expression; targets the transcription factor Mcm1p to the promoters of alpha-specific genes; one of two genes encoded by the MATalpha mating type cassette	-0.0972997	0.152475	-0.3566	0	0.0644	0.125961	-0.0504994	0.273634	0.211299	0.005918	0.1147	0.100111	0.0302937	0.82734	-0.0337999	0.830309
YCR039C	MATALPHA2	ALPHA2;MATALPHA2	Homeobox-domain protein that, with Mcm1p, represses a-specific genes in haploids; acts with A1p to repress transcription of haploid-specific genes in diploids; one of two genes encoded by the MATalpha mating type cassette	0.225102	0.017216	0.00319923	0.967425	-0.00100013	0.982011	0.0203991	0.76441	0.00289691	0.974681	-0.0735997	0.365353	-0.0384996	0.831571	-0.123	0.396668
YCR038C	BUD5	BUD5	GTP/GDP exchange factor for Rsr1p (Bud1p) required for both axial and bipolar budding patterns; mutants exhibit random budding in all cell types	0.069496	0.658776	-0.202401	0.113575	0.0839962	0.048472	-0.1648	0.082167	0.205705	0.008728	-0.0434006	0.783417	0.00830043	0.9839	-0.279399	0.126128
YCL069W	VBA3	VBA3	Permease of basic amino acids in the vacuolar membrane	0.0784049	0.470525	0.124699	0.275481	0.289799	5e-06	0.109494	0.230319	0.2945	0.000191	0.127303	0.325799	0.102295	0.657238	0.00249371	0.996324
YKR106W	YKR106W		Protein of unconfirmed function; displays a topology characteristic of the Major Facilitators Superfamily of membrane proteins; coding sequence 98% identical to that of YCL073C	0.299198	3.6e-05	0.0756011	0.402554	-0.3269	1e-06	-0.00589968	0.951744	-0.2589	0.000525	-0.145001	0.155492	0.0119965	0.976603	-0.00520018	0.987816
YCL074W	YCL074W		Pseudogene: encodes fragment of Ty Pol protein	-0.0132993	0.868667	-0.0121	0.89994	0.0227016	0.580238	-0.0115007	0.883162	0.0631025	0.276098	0.0950062	0.344892	0.0150979	0.946858	-0.0423008	0.852939
YCL075W	YCL075W		Pseudogene: encodes fragment of Ty Pol protein	-0.328901	2e-06	-0.0287004	0.683969	-0.2772	4e-06	-0.0215993	0.72823	-0.336699	4.4e-05	-0.0324005	0.723459	-0.111	0.333287	-0.0376997	0.852939
YCL076W	YCL076W		Dubious open reading frame unlikely to encode a protein, based on available experimental and comparative sequence data	0.0897015	0.219414	0.0268992	0.659002	-0.00410019	0.917274	0.0250997	0.761889	0.042098	0.492122	0.0119965	0.900531	-0.0260993	0.863148	0.0016005	0.9951
YCR001W	YCR001W		Dubious open reading frame unlikely to encode a protein, based on available experimental and comparative sequence data; YCR001W is not an essential gene	0.430596	0	0.0375931	0.724192	0.234599	4.2e-05	-0.00459942	0.963965	0.2931	0.000472	-0.0133998	0.921144	0.00289691	0.994918	0.0323971	0.922279
YCR002C	CDC10	CDC10	Component of the septin ring of the mother-bud neck that is required for cytokinesis; septins recruit proteins to the neck and can act as a barrier to diffusion at the membrane, and they comprise the 10nm filaments seen with EM	-0.3118	0.00012	-0.0533006	0.310066	-0.0282001	0.482647	-0.0664999	0.187293	0.0172948	0.804941	-0.0533006	0.486259	-0.0139998	0.930994	-0.00659953	0.975461
YCR003W	MRPL32	MRPL32	Mitochondrial ribosomal protein of the large subunit	0.119994	0.113415	0.184001	0.027349	0.165494	0.001829	0.206406	0.011654	0.174905	0.007363	-0.0664002	0.503238	-0.0489001	0.8061	-0.0413993	0.88229
YCR004C	YCP4	YCP4	Protein of unknown function, has sequence and structural similarity to flavodoxins; predicted to be palmitoylated; the authentic, non-tagged protein is detected in highly purified mitochondria in high-throughput studies	0.776702	0	0.149806	0.085301	0.470605	0	0.0548068	0.499903	0.323405	0.000123	-0.1202	0.220165	-0.0278	0.897405	-0.0576004	0.821475
YCR005C	CIT2	CIT2	Citrate synthase, catalyzes the condensation of acetyl coenzyme A and oxaloacetate to form citrate, peroxisomal isozyme involved in glyoxylate cycle; expression is controlled by Rtg1p and Rtg2p transcription factors	-0.1258	0.481313	1.3706	0	-0.1849	0.000577	1.1161	0	-0.202799	0.013254	0.325398	0.031508	-0.0842007	0.80256	-0.1491	0.711856
YCR006C	YCR006C		Dubious open reading frame unlikely to encode a protein, based on available experimental and comparative sequence data	0.126299	0.054974	0.0175941	0.77246	-0.1091	0.007963	-0.0397997	0.469624	0.0102069	0.885235	-0.0919004	0.129101	-0.0641993	0.498458	-0.0233006	0.908144
YCR007C	YCR007C		Putative integral membrane protein, member of DUP240 gene family; YCR007C is not an essential gene	0.186501	0.001589	0.316401	0.000375	0.169194	0.000604	0.214398	0.000736	0.219203	0.001414	0.0574017	0.55284	0.0269983	0.873355	-0.0376997	0.910421
YCR008W	SAT4	HAL4;SAT4	Ser/Thr protein kinase involved in salt tolerance; funtions in regulation of Trk1p-Trk2p potassium transporter; partially redundant with Hal5p; has similarity to Npr1p	0.0948036	0.347343	-0.529699	0	-0.175499	9.5e-05	-0.2121	0.001021	-0.1302	0.035773	-0.0958003	0.217532	0.00739646	0.975941	-0.0228007	0.925916
YCR009C	RVS161	END6;FUS7;RVS161;SPE161	Amphiphysin-like lipid raft protein; interacts with Rvs167p and regulates polarization of the actin cytoskeleton, endocytosis, cell polarity, cell fusion and viability following starvation or osmotic stress	0.0956949	0.1967	0.173601	0.008323	0.0889964	0.043058	0.0550985	0.336825	0.0560008	0.411832	-0.0456994	0.56543	-0.0560007	0.663482	-0.0129004	0.951563
YCR010C	ADY2	ADY2;ATO1	Acetate transporter required for normal sporulation; phosphorylated in mitochondria	-0.303299	7e-06	-0.0392007	0.478994	-0.00249947	0.957437	-0.0723993	0.136991	-0.124	0.035322	0.1147	0.066119	0.0310987	0.833457	0.0188051	0.929748
YCR011C	ADP1	ADP1	Putative ATP-dependent permease of the ABC transporter family of proteins	0.778797	0	0.303003	2.1e-05	0.436801	0	0.317698	0	0.6607	0	0.137897	0.030509	0.0765044	0.342853	0.0454989	0.758677
YCR012W	PGK1	PGK1	3-phosphoglycerate kinase, catalyzes transfer of high-energy phosphoryl groups from the acyl phosphate of 1,3-bisphosphoglycerate to ADP to produce ATP; key enzyme in glycolysis and gluconeogenesis	0.577702	0	0.2945	6e-06	0.363395	0	0.313501	1e-06	0.411101	3.5e-05	0.0176939	0.856498	0.0472033	0.745085	-0.179699	0.13941
YCR013C	YCR013C		Dubious open reading frame unlikely to encode a protein, based on available experimental and comparative sequence data; transcription of both YCR013C and the overlapping essential gene PGK1 is reduced in a gcr1 null mutant	0.5265	7e-06	-0.4329	0.000707	0.581197	0	-0.406201	0.000656	0.178198	0.027116	0.0708976	0.697162	0.100507	0.719473	-0.0534997	0.908144
YCR014C	POL4	POL4;POLX	DNA polymerase IV, undergoes pair-wise interactions with Dnl4p-Lif1p and Rad27p to mediate repair of DNA double-strand breaks by non-homologous end joining (NHEJ); homologous to mammalian DNA polymerase beta	0.0107942	0.895922	0.163099	0.005366	0.204704	4.3e-05	0.0996049	0.046829	0.0859956	0.175439	0.134694	0.021753	0.133103	0.073591	0.127303	0.203633
YCR015C	YCR015C		Putative protein of unknown function; YCR015C is not an essential gene	0.0888065	0.296895	0.656798	0	0.406101	0	0.434199	0	0.314302	0.000572	0.194604	0.001295	-0.121199	0.119801	0.00820001	0.967829
YCR016W	YCR016W		Putative protein of unknown function; green fluorescent protein (GFP)-fusion protein localizes to the nucleolus and nucleus; predicted to be involved in ribosome biogenesis	-0.388	0.002048	-0.3917	1.5e-05	-0.1446	0.002739	-0.283401	2.7e-05	-0.2682	0.000406	-0.00589968	0.959555	-0.0266003	0.874434	0.0402051	0.846908
YCR017C	CWH43	CWH43	Putative sensor/transporter protein involved in cell wall biogenesis; contains 14-16 transmembrane segments and several putative glycosylation and phosphorylation sites; null mutation is synthetically lethal with pkc1 deletion	-0.0388998	0.586366	0.128795	0.017993	-0.1164	0.003945	0.0401069	0.442202	-0.00199952	0.979249	0.0177937	0.846038	-0.0126995	0.938447	-0.0130998	0.951326
YCR018C	SRD1	SRD1	Protein involved in the processing of pre-rRNA to mature rRNA; contains a C2/C2 zinc finger motif; srd1 mutation suppresses defects caused by the rrp1-1 mutation	-0.0167995	0.879179	-0.2619	0.000543	-0.2352	2.2e-05	-0.143	0.027344	0.00590296	0.939376	0.096896	0.188211	0.0955059	0.38508	-0.0497003	0.800083
YCR018C-A	YCR018C-A		Putative protein of unknown function; encoded opposite a Ty1 LTR	0.0386047	0.736405	-0.535599	0	0.0145981	0.822863	-0.383601	3e-06	0.00469554	0.958819	-0.130901	0.122188	0.0718999	0.625485	-0.1326	0.359771
YCR019W	MAK32	MAK32	Protein necessary for structural stability of L-A double-stranded RNA-containing particles	0.127396	0.105829	-0.221399	0.001608	0.176999	0.003994	-0.1351	0.040831	0.216896	0.017866	-0.0115007	0.930263	0.00509812	0.9894	-0.0348001	0.88229
YCR020C	PET18	HIT2;PET18	Protein of unknown function, has weak similarity to proteins involved in thiamin metabolism; expression is induced in the absence of thiamin	0.240094	0.000661	-0.272799	7e-05	0.101206	0.013504	-0.3222	2e-06	0.138303	0.021143	-0.1948	0.003576	-0.1376	0.13212	-0.0682005	0.715757
YCR020C-A	MAK31	LSM9;MAK31;NAA38;SMX1	Non-catalytic subunit of N-terminal acetyltransferase of the NatC type; required for replication of dsRNA virus; member of the Sm protein family	-0.1557	0.045716	0.206506	0.011857	0.305504	1e-06	0.0480967	0.478218	0.563305	0	0.185397	0.016542	-0.0324994	0.873355	0.0110948	0.965829
YCR020W-B	HTL1	HTL1	Component of the RSC chromatin remodeling complex; RSC functions in transcriptional regulation and elongation, chromosome stability, and establishing sister chromatid cohesion; involved in telomere maintenance	-0.180899	0.018767	-0.1322	0.020579	0.0489058	0.200519	-0.223099	0.000199	0.0441003	0.55233	-0.1105	0.114288	-0.1438	0.104168	-0.0784007	0.602521
YCR021C	HSP30	HSP30;YRO1	Hydrophobic plasma membrane localized, stress-responsive protein that negatively regulates the H(+)-ATPase Pma1p; induced by heat shock, ethanol treatment, weak organic acid, glucose limitation, and entry into stationary phase	0.324995	0.14948	0.233299	0.257378	0.199399	0.136152	0.558503	0.000418	-0.2472	0.131	-0.2157	0.25067	-0.2408	0.381538	-0.1515	0.766815
YCR022C	YCR022C		Dubious open reading frame unlikely to encode a protein, based on available experimental and comparative sequence data; YCR022C is not an essential gene	0.1554	0.027907	0.0364963	0.585441	0.336295	0	-0.00510028	0.932004	0.352996	5.9e-05	0.102295	0.130831	0.0765044	0.396997	0.0821984	0.559386
YCR023C	YCR023C		Vacuolar membrane protein of unknown function; member of the multidrug resistance family; YCR023C is not an essential gene	0.0836014	0.298146	0.077202	0.291976	-0.0399005	0.406536	-0.1006	0.137545	-0.0407996	0.614435	-0.0516997	0.599653	-0.00649953	0.98224	-0.0184001	0.945055
YCR024C	SLM5	SLM5	Mitochondrial asparaginyl-tRNA synthetase	0.0447998	0.437715	-0.0154004	0.778982	0.0427004	0.289212	0.0270974	0.640882	0.0362009	0.620303	-0.0705998	0.241963	-0.2159	0.081459	-0.106299	0.312774
YCR024C-A	PMP1	PMP1	Small single-membrane span proteolipid that functions as a regulatory subunit of the plasma membrane H(+)-ATPase Pma1p, forms unique helix and positively charged cytoplasmic domain that is able to specifically segregate phosphatidylserines	-0.0579007	0.725294	-0.1413	0.042368	-0.196599	4.1e-05	-0.00359968	0.966565	-0.0987002	0.081461	-0.0639007	0.513028	-0.0412004	0.822622	-0.0286003	0.912568
YCR025C	YCR025C		Dubious open reading frame unlikely to encode a protein, based on available experimental and comparative sequence data; YCR025C is not an essential gene	0.0378039	0.580257	-0.2778	0.000102	-0.1252	0.012117	-0.2551	0.000288	-0.0905003	0.245525	-0.136	0.059759	0.067501	0.595894	-0.0367005	0.873607
YCR026C	NPP1	NPP1	Nucleotide pyrophosphatase/phosphodiesterase family member; mediates extracellular nucleotide phosphate hydrolysis along with Npp2p and Pho5p; activity and expression enhanced during conditions of phosphate starvation	0.0150979	0.848024	0.177101	0.00383	0.106603	0.009765	0.108397	0.073608	0.139797	0.019247	0.0894982	0.246677	-0.1014	0.353534	0.0117962	0.961294
YCR027C	RHB1	RHB1;RSG1	Putative Rheb-related GTPase involved in regulating canavanine resistance and arginine uptake; member of the Ras superfamily of G-proteins	-0.0687996	0.277435	-0.207599	0.022292	0.104202	0.005171	-0.2166	0.002177	0.104404	0.081624	-0.0386997	0.705207	-0.0791	0.558319	-0.0291007	0.921885
YCR028C	FEN2	FEN2	Plasma membrane H+-pantothenate symporter; confers sensitivity to the antifungal agent fenpropimorph	-0.300599	1.6e-05	-0.0640998	0.292776	-0.262601	4.9e-05	-0.00709963	0.910668	-0.2845	0.001634	-0.0840998	0.220741	-0.0594994	0.569332	0.0272956	0.883806
YCR028C-A	RIM1	RIM1	Single-stranded DNA-binding protein essential for mitochondrial genome maintenance; involved in mitochondrial DNA replication	-0.232099	0.001014	0.106898	0.099359	-0.1325	0.000784	0.0318045	0.639614	-0.0687996	0.193593	-0.00929922	0.928512	-0.0938005	0.429563	0.0187054	0.939039
YCR030C	SYP1	SYP1;YCR029C-A	Protein of unknown function that may regulate assembly and disassembly of the septin ring; colocalizes and interacts with septin subunits; potential role in actin cytoskeletal organization	0.464804	0	0.103894	0.143804	0.359296	0	0.163499	0.002039	0.496902	1e-06	0.0662063	0.369174	0.0631992	0.556984	0.052402	0.767133
YCR031C	RPS14A	CRY1;RPL59;RPS14A	Ribosomal protein 59 of the small subunit, required for ribosome assembly and 20S pre-rRNA processing; mutations confer cryptopleurine resistance; nearly identical to Rps14Bp and similar to E. coli S11 and rat S14 ribosomal proteins	-0.1557	0.059077	0.0317057	0.640273	0.0306045	0.369589	0.116897	0.048579	0.131695	0.051951	0.023596	0.820535	0.00239289	0.994918	0.0249012	0.915467
YCR032W	BPH1	BPH1	PProtein homologous to human Chediak-Higashi syndrome and murine Beige proteins, which are implicated in disease syndromes due to defective lysosomal trafficking; mutant phenotype and genetic interactions suggest a role in protein sorting	0.0766959	0.314879	0.0682993	0.244054	0.0827026	0.042081	-0.0440995	0.498615	0.184204	0.004727	0.0208968	0.840217	0.0257942	0.873355	0.00509812	0.98247
YCR033W	SNT1	SNT1	Subunit of the Set3C deacetylase complex that interacts directly with the Set3C subunit, Sif2p; putative DNA-binding protein	0.0169954	0.85717	-0.101799	0.153037	-0.0135002	0.780889	-0.0970003	0.080044	-0.121501	0.195491	0.0188051	0.846038	0.0648966	0.608815	0.017195	0.940352
YCR034W	FEN1	ELO2;FEN1;GNS1;VBM2	Fatty acid elongase, involved in sphingolipid biosynthesis; acts on fatty acids of up to 24 carbons in length; mutations have regulatory effects on 1,3-beta-glucan synthase, vacuolar ATPase, and the secretory pathway	-0.2036	0.00197	-0.220001	0.000814	-0.182901	0.000214	-0.153001	0.003438	-0.272799	0.002213	0.0714057	0.231386	0.0456946	0.708841	0.0411028	0.796843
YCR035C	RRP43	RRP43	Exosome non-catalytic core component; involved in 3'-5' RNA processing and degradation in both the nucleus and the cytoplasm; has similarity to E. coli RNase PH and to human hRrp43p (OIP2, EXOSC8)	0.0133979	0.859407	-0.1844	0.006471	0.0297002	0.469292	-0.0960995	0.115749	-0.00180016	0.983035	-0.0804006	0.354655	-0.0494002	0.745085	-0.0156994	0.950511
YCR036W	RBK1	RBK1	Putative ribokinase	0.204404	0.002737	0.177203	0.006388	0.205205	7e-05	0.167705	0.002084	0.180301	0.035185	-0.0449	0.540507	0.0131978	0.933802	-0.0127999	0.951563
YCR037C	PHO87	PHO87	Low-affinity inorganic phosphate (Pi) transporter, involved in activation of PHO pathway; expression is independent of Pi concentration and Pho4p activity; contains 12 membrane-spanning segments	-0.0247	0.745168	-0.2094	0.000176	-0.156901	0.00901	-0.0806004	0.137122	0.0297992	0.640783	-0.0364001	0.608607	0.00309846	0.990453	0.0897015	0.39433
YCR038C	BUD5	BUD5	GTP/GDP exchange factor for Rsr1p (Bud1p) required for both axial and bipolar budding patterns; mutants exhibit random budding in all cell types	-0.0075999	0.926925	-0.2843	5.7e-05	-0.00609961	0.892827	-0.203299	0.003697	0.00699451	0.929777	-0.0177997	0.88243	0.132103	0.237526	0.038394	0.866784
YCR038W-A	YCR038W-A		Dubious open reading frame unlikely to encode a protein, based on available experimental and comparative sequence data; completely overlaps the verified gene BUD5/YCR038C; identified by homology with hemiascomycetous yeast species	0.0950062	0.201308	-0.00369948	0.956253	0.340995	0	-0.0744	0.225485	0.338795	3.5e-05	0.0743958	0.334713	0.0412009	0.777359	0.0335957	0.871983
YCR041W	YCR041W		Dubious open reading frame unlikely to encode a protein, based on available experimental and comparative sequence data	-0.115	0.090477	-0.153901	0.055597	-0.0135002	0.784019	-0.123601	0.214916	-0.0498004	0.463436	0.0883994	0.392336	0.0718038	0.700812	-0.0533994	0.868818
YCR042C	TAF2	TAF150;TAF2;TSM1	TFIID subunit (150 kDa), involved in RNA polymerase II transcription initiation	0.140504	0.06631	-0.1124	0.062181	0.241096	0.000261	-0.0928001	0.131284	0.147906	0.132293	0.0281023	0.806571	0.00809959	0.978878	0.0894982	0.526317
YCR043C	YCR043C		Putative protein of unknown function; green fluorescent protein (GFP)-fusion protein localizes to the Golgi apparatus; YCR043C is not an essential gene	-0.4617	0	-0.6312	0	-0.229501	2.2e-05	-0.490801	0	-0.1342	0.017886	0.00340075	0.975773	-0.00239975	0.994918	-0.00330033	0.987222
YCR044C	PER1	COS16;PER1	Protein of the endoplasmic reticulum, required for GPI-phospholipase A2 activity that remodels the GPI anchor as a prerequisite for association of GPI-anchored proteins with lipid rafts; functionally complemented by human ortholog PERLD1	-0.1461	0.02299	0.177203	0.000638	-0.0722006	0.06496	-0.0454002	0.356413	-0.0109002	0.861234	-0.0138993	0.869399	0.0295024	0.822622	-0.0113	0.951563
YCR045C	RRT12	OSW3;RRT12	Putative protein of unknown function; non-essential gene identified in a screen for mutants with decreased levels of rDNA transcription	0.00340075	0.966652	-0.0240001	0.650021	-0.0388005	0.276399	-0.0268002	0.627106	-0.0138993	0.821262	0.014798	0.865296	0.0316069	0.798828	-0.0233006	0.90162
YCR046C	IMG1	IMG1	Mitochondrial ribosomal protein of the large subunit, required for respiration and for maintenance of the mitochondrial genome	0.286396	9e-06	0.415304	0	0.0308022	0.466482	0.260194	6e-06	0.152703	0.022994	-0.0876996	0.176163	-0.110199	0.199702	-0.1572	0.091765
YCR047C	BUD23	BUD23	Methyltransferase, methylates residue G1575 of 18S rRNA; required for rRNA processing and nuclear export of 40S ribosomal subunits independently of methylation activity; diploid mutant displays random budding pattern	-0.2246	0.008972	0.00249371	0.973097	-0.0247	0.510142	0.022801	0.75877	-0.0214002	0.78302	0.0365948	0.748872	-0.0252005	0.897125	-0.0939006	0.573736
YCR048W	ARE1	ARE1;SAT2	Acyl-CoA:sterol acyltransferase, isozyme of Are2p; endoplasmic reticulum enzyme that contributes the major sterol esterification activity in the absence of oxygen	-0.226599	0.000714	0.241706	0.002563	-0.3443	1e-06	0.0891049	0.233979	-0.2042	0.004464	-0.0245004	0.839342	-0.0843996	0.568379	-0.0574007	0.83408
YCR049C	YCR049C		Dubious open reading frame unlikely to encode a protein, based on available experimental and comparative sequence data	-0.0115007	0.899648	-0.0069996	0.930165	0.0495053	0.154371	0.00279612	0.977583	0.0388997	0.478067	0.0307033	0.786757	-0.0371001	0.844217	-0.0939006	0.711856
YCR050C	YCR050C		Non-essential protein of unknown function; deletion mutant is synthetically sick or lethal with alpha-synuclein	-0.0382004	0.657305	-0.0410994	0.483094	0.0165962	0.674395	-0.0374998	0.625051	0.0113954	0.846925	0.0323971	0.68112	-0.0328993	0.81746	-0.0263006	0.88229
YCR051W	YCR051W		Putative protein of unknown function; green fluorescent protein (GFP)-fusion protein localizes to the cytoplasm and nucleus; contains ankyrin (Ank) repeats; YCR051W is not an essential gene	-0.402901	0	0.137897	0.097093	-0.0652993	0.068685	0.0881959	0.222545	0.0234967	0.786387	0.159694	0.063259	0.0281023	0.89244	0.0136981	0.962408
YCR052W	RSC6	RSC6	Component of the RSC chromatin remodeling complex; essential for mitotic growth; homolog of SWI/SNF subunit Swp73p	-0.0841992	0.279022	-0.218901	0.003833	-0.0119996	0.772898	-0.156301	0.002148	-0.117301	0.040276	0.00890276	0.926855	0.069496	0.41271	-0.00400036	0.984213
YCR053W	THR4	THR4	Threonine synthase, conserved protein that catalyzes formation of threonine from 0-phosphohomoserine; expression is regulated by the GCN4-mediated general amino acid control pathway	-0.2474	1.3e-05	0.297097	2e-06	-0.0628003	0.122112	0.134602	0.012217	-0.1196	0.073075	0.0344975	0.710561	-0.0309007	0.802727	-0.00859952	0.962408
YCR054C	CTR86	CTR86	Essential protein of unknown function; upstream region contains a Gcn4p responsive site suggesting a possible role in amino acid biosynthesis	-0.1609	0.045113	-0.1873	0.000338	-0.1386	0.004069	-0.141799	0.005376	-0.0596994	0.325609	0.125294	0.067047	0.0502022	0.615238	0.0614029	0.643963
YCR057C	PWP2	PWP2;UTP1;YCR055C;YCR058C	Conserved 90S pre-ribosomal component essential for proper endonucleolytic cleavage of the 35 S rRNA precursor at A0, A1, and A2 sites; contains eight WD-repeats; PWP2 deletion leads to defects in cell cycle and bud morphogenesis	-0.431199	1e-06	-0.181001	0.06065	-0.2289	3.1e-05	0.0844045	0.310519	-0.252101	0.002814	0.123295	0.232478	-0.0214998	0.929616	0.0622046	0.801957
YCR059C	YIH1	YIH1	Protein that inhibits activation of Gcn2p, an eIF2 alpha subunit protein kinase, by competing for Gcn1p binding, thus impacting gene expression in response to starvation; has sequence and functional similarity to the mouse IMPACT gene	-0.3495	0	-0.1976	0.007639	-0.304101	1e-06	-0.2371	0.001092	-0.395399	0.000384	-0.0689993	0.493354	0.00870201	0.978878	-0.0260993	0.929748
YCR060W	TAH1	TAH1	HSP90 cofactor; interacts with Hsp82p, Pih1p, Rvb1 and Rvb2, contains a single TPR domain with at least two TPR motifs	-0.0887993	0.252479	0.496902	0	-0.5357	0	0.345203	6e-06	-0.11	0.313624	-0.1197	0.127306	-0.0218	0.911202	-0.1545	0.286469
YCR061W	YCR061W	YCR062W	Protein of unknown function; green fluorescent protein (GFP)-fusion protein localizes to the cytoplasm in a punctate pattern; induced by treatment with 8-methoxypsoralen and UVA irradiation	0.373999	2e-06	1.1377	0	0.194301	2.9e-05	0.774798	0	0.359802	1.1e-05	0.0347932	0.717043	-0.0735997	0.447045	-0.000500702	0.998657
YCR063W	BUD31	BUD31;CWC14	Component of the SF3b subcomplex of the U2 snRNP; diploid mutants display a random budding pattern instead of the wild-type bipolar pattern	-0.1839	0.032429	-0.0269001	0.731463	0.0398964	0.372278	-0.0412998	0.56324	0.0203991	0.765762	0.0859956	0.35	-0.0405993	0.821737	-0.00530009	0.984213
YCR064C	YCR064C		Dubious open reading frame unlikely to encode a protein, based on experimental and comparative sequence data; partially overlaps the verified gene BUD31	0.292099	0.00052	-0.00859952	0.898515	0.150404	0.002515	0.00729598	0.909885	0.2861	0.000425	0.0394051	0.627914	0.0150979	0.947412	-0.0469002	0.802934
YCR065W	HCM1	HCM1	Forkhead transcription factor that drives S-phase specific expression of genes involved in chromosome segregation, spindle dynamics, and budding; suppressor of calmodulin mutants with specific SPB assembly defects; telomere maintenance role	0.2749	0.000216	-0.192901	0.001537	0.0362009	0.347046	-0.181699	0.00125	-0.0328004	0.67422	-0.1052	0.161619	0.0711036	0.52203	-0.0165996	0.940352
YCR066W	RAD18	RAD18	Protein involved in postreplication repair; binds single-stranded DNA and has single-stranded DNA dependent ATPase activity; forms heterodimer with Rad6p; contains RING-finger motif	0.0800027	0.334564	0.282701	0.000165	0.144595	0.007147	0.175505	0.004029	0.110203	0.188936	0.140896	0.066664	0.0347932	0.844647	0.0368057	0.868818
YCR067C	SED4	SED4	Integral endoplasmic reticulum membrane protein, functions as a positive regulator of Sar1p probably through inhibition of GTPase activation by Sec23p; binds Sec16p, participates in vesicle formation, similar to Sec12p	-0.0250992	0.806034	0.3554	3e-06	-0.0217004	0.596267	0.273504	7.5e-05	0.0506062	0.451176	0.103894	0.134333	0.0701008	0.580529	0.0574017	0.764219
YCR068W	ATG15	ATG15;AUT5;CVT17	Lipase required for intravacuolar lysis of autophagic bodies and Cvt bodies; targeted to intravacuolar vesicles during autophagy via the multivesicular body (MVB) pathway	0.223694	0.047602	0.190602	0.046789	-0.1337	0.007356	0.289799	0.005312	-0.0532003	0.33298	-0.2893	0.009943	-0.2381	0.102487	-0.234301	0.249639
YCR069W	CPR4	CPR4;CYP4;SCC3;YCR070W	Peptidyl-prolyl cis-trans isomerase (cyclophilin), catalyzes the cis-trans isomerization of peptide bonds N-terminal to proline residues; has a potential role in the secretory pathway	0.272095	4e-06	0.487898	0	0.00410583	0.922975	0.2941	3e-06	0.0288944	0.624693	-0.0533994	0.419741	-0.0449997	0.69038	-0.0622006	0.648845
YCR071C	IMG2	IMG2	Mitochondrial ribosomal protein of the small subunit	0.201195	0.00095	0.280695	7e-06	0.121705	0.006088	0.178797	0.001252	0.119595	0.114488	-0.0818993	0.177275	-0.101799	0.278438	-0.0875004	0.450803
YCR072C	RSA4	RSA4	WD-repeat protein involved in ribosome biogenesis; may interact with ribosomes; required for maturation and efficient intra-nuclear transport or pre-60S ribosomal subunits, localizes to the nucleolus	-0.3591	9.3e-05	-0.346401	0.000163	-0.182	0.000274	0.00319923	0.972544	-0.127	0.065928	0.0686983	0.516874	-0.0325997	0.876107	0.106201	0.559162
YCR073C	SSK22	SSK22	MAP kinase kinase kinase of the HOG1 mitogen-activated signaling pathway; functionally redundant with, and homologous to, Ssk2p; interacts with and is activated by Ssk1p; phosphorylates Pbs2p	-0.4877	0	0.374299	0	-0.0382996	0.326925	0.364897	0	-0.149401	0.034095	0.117296	0.079879	-0.0461001	0.734984	0.00789873	0.969534
YCR073W-A	SOL2	SOL2;YCRX13W	Protein with a possible role in tRNA export; shows similarity to 6-phosphogluconolactonase non-catalytic domains but does not exhibit this enzymatic activity; homologous to Sol1p, Sol3p, and Sol4p	0.166304	0.01792	0.0853023	0.206897	0.231998	6e-06	0.0362009	0.57343	0.177395	0.008173	0.0294034	0.766997	0.0828933	0.488655	-0.0613002	0.758217
YCR075C	ERS1	ERS1	Protein with similarity to human cystinosin, which is a H(+)-driven transporter involved in L-cystine export from lysosomes and implicated in the disease cystinosis; contains seven transmembrane domains	0.0390963	0.69296	0.0534033	0.475505	0.0788967	0.072008	-0.0742998	0.316581	0.165494	0.024207	-0.0531	0.559525	0.054404	0.718343	-0.0163996	0.949733
YCR076C	YCR076C		Putative protein of unknown function; YCR076C is not an essential gene	0.272501	1.7e-05	0.372395	0	-0.2347	3.5e-05	0.182298	0.001005	-0.0439999	0.422811	-0.1039	0.137805	-0.0315995	0.826161	-0.0639007	0.740107
YCR077C	PAT1	MRT1;PAT1	Topoisomerase II-associated deadenylation-dependent mRNA-decapping factor; also required for faithful chromosome transmission, maintenance of rDNA locus stability, and protection of mRNA 3'-UTRs from trimming; functionally linked to Pab1p	-0.1698	0.028722	-0.1752	0.001377	-0.2162	3.4e-05	-0.177001	0.001011	-0.0808003	0.163109	0.0117962	0.913472	-0.0378997	0.745085	-0.0303997	0.871983
YCR079W	PTC6	AUP1;PPP2;PTC6	Mitochondrial protein phosphatase of type 2C with similarity to mammalian PP1Ks; involved in mitophagy; null mutant is sensitive to rapamycin and has decreased phosphorylation of the Pda1 subunit of pyruvate dehydrogenase	0.339297	0	0.197299	0.000423	0.250295	6e-06	0.170605	0.000626	0.260098	0.000247	0.00990608	0.896728	0.0280033	0.826161	-0.0133998	0.940352
YCR081W	SRB8	GIG1;MED12;NUT6;SRB8;SSN5;YCR080W	Subunit of the RNA polymerase II mediator complex; associates with core polymerase subunits to form the RNA polymerase II holoenzyme; essential for transcriptional regulation; involved in glucose repression	-0.00189984	0.981952	-0.0278	0.632609	0.0585936	0.099523	-0.0226996	0.669658	0.0318045	0.605408	-0.0378997	0.621897	0.0535979	0.622869	0.0233973	0.89944
YCR082W	AHC2	AHC2	Protein of unknown function, putative transcriptional regulator; proposed to be a Ada Histone acetyltransferase complex component; GFP tagged protein is localized to the cytoplasm and nucleus	-0.0722006	0.384335	0.477998	0	0.133905	0.001117	0.272405	2e-06	0.268997	0.000168	0.0675974	0.290376	0.0815033	0.321041	0.0067935	0.972947
YCR083W	TRX3	TRX3	Mitochondrial thioredoxin, highly conserved oxidoreductase required to maintain the redox homeostasis of the cell, forms the mitochondrial thioredoxin system with Trr2p, redox state is maintained by both Trr2p and Glr1p	0.665802	0	0.535904	0	0.170194	0.003823	0.448901	1e-06	0.3547	0.001085	-0.201701	0.013807	-0.1034	0.389221	-0.123399	0.408286
YCR084C	TUP1	AAR1;AER2;AMM1;CRT4;CYC9;FLK1;ROX4;SFL2;TUP1;UMR7	General repressor of transcription, forms complex with Cyc8p, involved in the establishment of repressive chromatin structure through interactions with histones H3 and H4, appears to enhance expression of some genes	-0.271601	0.000266	-0.0283001	0.643271	-0.347001	0	-0.0133998	0.828116	-0.344399	2.5e-05	-0.0857003	0.233099	-0.126799	0.149958	-0.105999	0.39433
YCR085W	YCR085W		Dubious open reading frame unlikely to encode a protein, based on available experimental and comparative sequence data	-0.0133998	0.863654	0.1313	0.010455	0.0610019	0.111431	0.0913952	0.083841	-0.0228007	0.781331	0.0824028	0.290991	0.0756011	0.403324	-0.00619958	0.975461
YCR086W	CSM1	CSM1	Nucleolar protein that forms a complex with Lrs4p and then Mam1p at kinetochores during meiosis I to mediate accurate homolog segregation; required for condensin recruitment to the replication fork barrier site and rDNA repeat segregation	-0.1807	0.003894	0.372105	0	-0.0328004	0.326241	0.194201	0.001849	-0.0965005	0.167602	0.00200395	0.984229	0.146003	0.088683	-0.0084007	0.970299
YCR087C-A	LUG1	LUG1	Putative protein of unknown function; green fluorescent protein (GFP)-fusion protein localizes to the nucleolus; YCR087C-A is not an essential gene	-0.204999	0.011582	-0.197701	0.021494	-0.0268002	0.503694	-0.191401	0.0026	-0.1322	0.019296	0.0580948	0.513028	0.0172948	0.92664	0.018506	0.940352
YCR087W	YCR087W		Dubious open reading frame unlikely to encode a protein, based on available experimental and comparative sequence data; partially overlaps uncharacterized gene YCR087C-A; YCR087W is not an essential gene	0	0.99989	-0.1075	0.279266	0.0781999	0.033084	-0.0898998	0.296182	-0.000499259	0.993972	0.0631992	0.601208	0.0492962	0.826161	0.0104934	0.975461
YCR088W	ABP1	ABP1	Actin-binding protein of the cortical actin cytoskeleton, important for activation of the Arp2/3 complex that plays a key role actin in cytoskeleton organization	0.163396	0.046065	0.557003	0	0.100493	0.029919	0.458403	0	0.165597	0.026469	0.116099	0.189457	0.0933033	0.445484	-0.00420002	0.986909
YCR089W	FIG2	FIG2	Cell wall adhesin, expressed specifically during mating; may be involved in maintenance of cell wall integrity during mating	0.171694	0.061698	0.084799	0.234989	-0.187099	0.000126	0.141302	0.041819	0.0597014	0.51082	0.0493938	0.687148	0.0114956	0.970017	-0.0204999	0.943991
YCR090C	YCR090C		Putative protein of unknown function; green fluorescent protein (GFP)-fusion protein localizes to the cytoplasm and nucleus; YCR090C is not an essential gene	-0.474899	0	0.0614029	0.355436	-0.776101	0	-0.0942994	0.147855	-0.4813	1e-06	-0.0400993	0.736397	0.0732033	0.594087	0.0273947	0.915467
YCR091W	KIN82	FPK2;KIN82	Putative serine/threonine protein kinase, most similar to cyclic nucleotide-dependent protein kinase subfamily and the protein kinase C subfamily	0.635104	0	0.224398	0.002075	0.2935	2e-06	0.0830023	0.17858	0.231199	0.00488	-0.0028001	0.980926	-0.0466007	0.766282	-0.0513005	0.802934
YCR092C	MSH3	MSH3	Mismatch repair protein, forms dimers with Msh2p that mediate repair of insertion or deletion mutations and removal of nonhomologous DNA ends, contains a PCNA (Pol30p) binding motif required for genome stability	-0.0449997	0.587842	-0.0100995	0.866586	0.0127975	0.743181	-0.0824995	0.110614	-0.0421998	0.469016	-0.0484003	0.52297	0.0456946	0.735955	0.0462955	0.789205
YCR093W	CDC39	CDC39;NOT1;ROS1;SMD6	Component of the CCR4-NOT complex, which has multiple roles in regulating mRNA levels including regulation of transcription and destabilizing mRNAs by deadenylation; basal transcription factor	0.0945063	0.356883	0.0762033	0.315062	0.165906	0.001626	-0.00270037	0.975381	0.0363978	0.647859	0.052402	0.5746	0.146994	0.199702	0.0128976	0.961294
YCR094W	CDC50	CDC50	Endosomal protein that interacts with phospholipid flippase Drs2p; interaction with Cdc50p is essential for Drs2p catalytic activity; mutations affect cell polarity and polarized growth; similar to Ynr048wp and Lem3p	0.0272956	0.661061	0.146003	0.014734	-0.0857003	0.027743	0.0666059	0.200038	-0.0705998	0.351389	-0.0615004	0.414296	0.0336943	0.787636	0.00259452	0.989187
YCR095C	OCA4	OCA4	Cytoplasmic protein required for replication of Brome mosaic virus in S. cerevisiae, which is a model system for studying replication of positive-strand RNA viruses in their natural hosts	-0.1278	0.04212	0.0918014	0.045353	-0.3467	0	-0.0984005	0.072002	-0.191099	0.006999	0.0243055	0.726194	0.0208968	0.864238	0.0211954	0.90775
YCR097W	HMRA1	HMRA1;YCR097WB	Silenced copy of a1 at HMR; homeobox corepressor that interacts with Alpha2p to repress haploid-specific gene transcription in diploid cells	0.0528054	0.441937	0.0340044	0.697486	0.014898	0.687796	0.015997	0.873362	-0.00159939	0.978782	0.0658067	0.54557	-0.00410019	0.992083	0.0170952	0.956648
YCR098C	GIT1	GIT1	Plasma membrane permease, mediates uptake of glycerophosphoinositol and glycerophosphocholine as sources of the nutrients inositol and phosphate; expression and transport rate are regulated by phosphate and inositol availability	-0.1999	0.001504	0.0697984	0.189164	-0.3503	0	0.0421961	0.420155	-0.2615	0.000668	-0.1122	0.076765	0.0502997	0.651261	0.0127975	0.95143
YCR099C	YCR099C		Putative protein of unknown function	-1.1582	0	-0.00140009	0.98399	-1.3686	0	-0.1928	0.000776	-1.0881	0	-0.0462997	0.553467	0.120299	0.214276	0.0310987	0.875633
YCR100C	YCR100C		Putative protein of unknown function	-0.829001	0	0.108103	0.113278	-0.905699	0	-0.0794994	0.22746	-0.787199	1e-06	-0.00619958	0.952903	-0.00749983	0.97445	0.0160969	0.947314
YCR101C	YCR101C		Putative protein of unknown function; localizes to the membrane fraction; YCR101C is not an essential gene	-0.2957	0.001181	0.182196	0.004696	-0.3075	1.1e-05	0.0718999	0.324433	-0.3092	0.000566	-0.0250992	0.810293	-0.0528994	0.739545	-0.0402996	0.866474
YCR102C	YCR102C		Putative protein of unknown function; involved in copper metabolism; similar to C.carbonum toxD gene; YCR102C is not an essential gene	-1.2113	0	0.381904	0.000231	-0.8067	0	0.261699	0.005988	-0.660199	0	0.0281023	0.860599	0.0619006	0.793416	-0.00149974	0.997822
YCR102W-A	YCR102W-A		Dubious open reading frame unlikely to encode a protein, based on available experimental and comparative sequence data	-0.382401	1e-06	0.126695	0.047658	-0.274001	8e-06	0.1214	0.049866	-0.2332	0.000715	0.026106	0.798665	-0.0177997	0.933766	-0.00379929	0.989187
YCR104W	PAU3	PAU3	Member of the seripauperin multigene family encoded mainly in subtelomeric regions, active during alcoholic fermentation, regulated by anaerobiosis, negatively regulated by oxygen, repressed by heme	-0.164301	0.016705	-0.136701	0.009648	-0.408501	0	-0.2183	0.000159	-0.280801	0.000101	-0.1756	0.004568	0.0127975	0.934552	-0.0229004	0.910421
YCR105W	ADH7	ADH7;ADHVII	NADPH-dependent medium chain alcohol dehydrogenase with broad substrate specificity; member of the cinnamyl family of alcohol dehydrogenases; may be involved in fusel alcohol synthesis or in aldehyde tolerance	-0.0583994	0.373107	0.302804	1.6e-05	0.117003	0.006463	0.231801	0.000272	0.0244048	0.748249	0.0626053	0.424521	0.117602	0.199702	0.00489684	0.984354
YCR106W	RDS1	RDS1	Zinc cluster transcription factor involved in conferring resistance to cycloheximide	-0.378701	0.002685	0.462304	0	-0.2893	1.7e-05	0.321801	2.6e-05	-0.3258	5.9e-05	-0.1813	0.025659	-0.0585	0.721937	-0.0616992	0.783102
YCR107W	AAD3	AAD3	Putative aryl-alcohol dehydrogenase with similarity to P. chrysosporium aryl-alcohol dehydrogenase; mutational analysis has not yet revealed a physiological role	-2.4172	0	-0.1126	0.150568	-2.3928	0	-0.0231994	0.786924	-2.1079	0	-0.0820001	0.364508	0.262998	0.007056	0.282997	0.011383
YDL001W	RMD1	RMD1	Cytoplasmic protein required for sporulation	-0.1299	0.022458	-0.1601	0.000955	0.00630521	0.892766	-0.177299	0.000311	-0.0630007	0.32714	0.0388997	0.662563	0.0704992	0.455894	0.0634063	0.615723
YDL002C	NHP10	HMO2;NHP10	Protein related to mammalian high mobility group proteins; binds preferentially to DNA ends and is able to protect them from exonuclease cleavage; likely component of the INO80 complex, which is an ATP-dependent chromatin-remodeling complex	-0.0340997	0.633688	0.0982039	0.065263	0.0158972	0.713013	0.0343989	0.536419	-0.0136998	0.846531	-0.0295998	0.72351	-0.0378997	0.762093	-0.0218996	0.91987
YDL003W	MCD1	MCD1;PDS3;RHC21;SCC1	Essential subunit of the cohesin complex required for sister chromatid cohesion in mitosis and meiosis; apoptosis induces cleavage and translocation of a C-terminal fragment to mitochondria; expression peaks in S phase	-0.1126	0.222306	-0.1891	0.000562	-0.1463	0.002456	-0.1796	0.000893	-0.222	0.000827	0.0129977	0.876586	0.00360224	0.985371	-0.00619958	0.974831
YDL004W	ATP16	ATP16	Delta subunit of the central stalk of mitochondrial F1F0 ATP synthase, which is a large, evolutionarily conserved enzyme complex required for ATP synthesis; phosphorylated	0.544604	0	-0.4299	0	0.843099	0	-0.315	3e-06	0.6081	4.3e-05	-0.0738001	0.340468	0.0067935	0.979344	0.0415934	0.851689
YDL005C	MED2	MED2	Subunit of the RNA polymerase II mediator complex; associates with core polymerase subunits to form the RNA polymerase II holoenzyme; essential for transcriptional regulation	0.0656964	0.480088	-0.0462997	0.432261	0.143994	0.000805	-0.0739004	0.164346	0.0945063	0.097939	0.0287954	0.770428	-0.047	0.64658	-0.0249994	0.88229
YDL006W	PTC1	CWH47;KCS2;PTC1;TPD1	Type 2C protein phosphatase (PP2C); inactivates the osmosensing MAPK cascade by dephosphorylating Hog1p; mutation delays mitochondrial inheritance; deletion reveals defects in precursor tRNA splicing, sporulation and cell separation	-0.0685	0.330982	0.0682993	0.297378	-0.1452	0.000647	-0.0857003	0.150344	-0.2031	0.019226	0.0188051	0.868902	0.0671981	0.58027	-0.0315007	0.883193
YDL007W	RPT2	RPT2;YHS4;YTA5	One of six ATPases of the 19S regulatory particle of the 26S proteasome involved in the degradation of ubiquitinated substrates; required for normal peptide hydrolysis by the core 20S particle	0.0177937	0.850971	1.1448	0	0.361398	0	0.773904	0	0.171501	0.006346	0.121798	0.049118	0.0067935	0.975941	0.0473011	0.781919
YDL008W	APC11	APC11	Catalytic core subunit of the Anaphase-Promoting Complex/Cyclosome (APC/C), which is a ubiquitin-protein ligase required for degradation of anaphase inhibitors, including mitotic cyclins, during the metaphase/anaphase transition	-0.0812993	0.250613	0.0330036	0.601592	-0.214701	0.00024	-0.108299	0.066219	-0.2543	0.00091	-0.0479006	0.601239	0.0613062	0.673188	0.00809959	0.973513
YDL009C	YDL009C		Dubious open reading frame unlikely to encode a protein, based on available experimental and comparative sequence data; partially overlaps the uncharacterized ORF YDL010W; YDL009C is not an essential gene	-0.0451992	0.635706	-0.1232	0.120089	0.105101	0.014717	-0.183001	0.020965	0.0205982	0.789353	0.00400513	0.977497	-0.0141003	0.960696	0.00600353	0.984938
YDL010W	GRX6	GRX6	Cis-golgi localized monothiol glutaredoxin that binds an iron-sulfur cluster; more similar in activity to dithiol than other monothiol glutaredoxins; involved in the oxidative stress response; functional overlap with GRX7	0.226706	0.000462	0.105906	0.136366	0.202499	4.2e-05	0.122103	0.06961	0.273802	0.001186	0.059203	0.581377	0.0626053	0.670779	-0.0126995	0.963406
YDL011C	YDL011C		Dubious open reading frame unlikely to encode a protein, based on available experimental and comparative sequence data; overlaps the uncharacterized ORF YDL010W	-0.256601	5.5e-05	-0.0191002	0.778732	-0.0270001	0.501334	-0.0144005	0.850012	-0.0420007	0.580202	0.0292055	0.786381	0.00960516	0.966032	0.00509812	0.983923
YDL012C	YDL012C		Plasma membrane protein of unknown function; may contribute to Non-homologous end-joining (NHEJ) based on double deletion with htz1; YDL012C is not an essential gene	-0.1552	0.019327	0.544901	0	0.0918961	0.019294	0.276199	1e-05	0.166497	0.012468	0.157302	0.012887	0.0566945	0.649585	-0.00609961	0.977718
YDL013W	SLX5	HEX3;SLX5;ULS2	Subunit of the Slx5-Slx8 SUMO-targeted ubiquitin ligase (STUbL) complex, stimulated by SUMO-modified substrates; contains a RING domain and two SIMs (SUMO-interacting motifs); forms SUMO-dependent nuclear foci, including DNA repair centers	0.154505	0.003533	-0.151599	0.010891	0.0374947	0.315267	-0.0966994	0.06517	0.0806986	0.160306	-0.0416992	0.596433	0.0110948	0.943134	-0.0324005	0.83408
YDL014W	NOP1	LOT3;NOP1	Nucleolar protein, component of the small subunit processome complex, which is required for processing of pre-18S rRNA; has similarity to mammalian fibrillarin	-0.6373	0	-0.2747	0.001764	-0.301399	5e-06	-0.1605	0.030039	-0.3336	2.6e-05	0.0419999	0.71041	0.0386047	0.832514	0.140399	0.37739
YDL015C	TSC13	TSC13	Enoyl reductase that catalyzes the last step in each cycle of very long chain fatty acid elongation, localizes to the ER, highly enriched in a structure marking nuclear-vacuolar junctions, coimmunoprecipitates with elongases Fen1p and Sur4p	0.0312964	0.75137	-0.471001	0	-0.197	2.4e-05	-0.2873	3e-06	-0.252101	0.000794	-0.0972997	0.173584	-0.0253004	0.862728	0.0508987	0.767988
YDL016C	YDL016C		Dubious open reading frame unlikely to encode a protein, based on available experimental and comparative sequence data; partially overlaps the verified ORF CDC7/YDL153C, the catalytic subunit of a complex that regulates DNA replication	-0.136701	0.024034	0.0733952	0.229697	-0.00189984	0.962684	-0.0962999	0.232012	-0.0161005	0.819813	0.0784049	0.320565	-0.0431003	0.800833	0.0965048	0.526317
YDL017W	CDC7	CDC7;LSD6;SAS1	DDK (Dbf4-dependent kinase) catalytic subunit required for firing origins and replication fork progression in mitosis through phosphorylation of Mcm2-7p complexes and Cdc45p; kinase activity correlates with cyclical DBF4 expression	0.00259452	0.972932	-0.1046	0.045062	0.171104	0.000227	-0.0435998	0.429576	0.1236	0.092997	0.0435965	0.565119	0.046002	0.706646	0.013498	0.954109
YDL018C	ERP3	ERP3	Protein with similarity to Emp24p and Erv25p, member of the p24 family involved in ER to Golgi transport	0.0574017	0.42726	-0.133901	0.029739	0.322805	0	0.0480967	0.385536	0.413204	1.6e-05	0.022105	0.797427	0.0875036	0.348865	0.0519011	0.767611
YDL019C	OSH2	OSH2	Member of an oxysterol-binding protein family with seven members in S. cerevisiae; family members have overlapping, redundant functions in sterol metabolism and collectively perform a function essential for viability	0.135101	0.041401	-0.1191	0.041845	0.0582056	0.10667	-0.0487002	0.368722	0.0705954	0.258504	-0.00309935	0.975848	0.0201003	0.892054	0.0362009	0.835125
YDL020C	RPN4	RPN4;SON1;UFD5	Transcription factor that stimulates expression of proteasome genes; Rpn4p levels are in turn regulated by the 26S proteasome in a negative feedback control mechanism; RPN4 is transcriptionally regulated by various stress responses	0.697498	0	0.190994	0.008259	0.525097	0	-0.105601	0.117625	0.375601	0.000252	-0.0364992	0.741534	0.0610019	0.696069	-0.0284002	0.92083
YDL021W	GPM2	GPM2	Homolog of Gpm1p phosphoglycerate mutase, which converts 3-phosphoglycerate to 2-phosphoglycerate in glycolysis; may be non-functional derivative of a gene duplication event	1.4375	0	0.106697	0.294444	0.241096	3.1e-05	0.0850031	0.340334	0.557199	0	-0.211901	0.04143	0.0224033	0.938485	-0.0620003	0.837173
YDL022W	GPD1	DAR1;GPD1;HOR1;OSG1;OSR5	NAD-dependent glycerol-3-phosphate dehydrogenase, key enzyme of glycerol synthesis, essential for growth under osmotic stress; expression regulated by high-osmolarity glycerol response pathway; homolog of Gpd2p	1.633	0	-0.6252	3.1e-05	1.144	0	-0.258001	0.001481	1.1497	0	-0.3834	0.000327	0.147697	0.276199	-0.1715	0.324782
YDL023C	YDL023C	SRF4	Dubious open reading frame, unlikely to encode a protein; not conserved in other Saccharomyces species; overlaps the verified gene GPD1; deletion confers sensitivity to GSAO; deletion in cyr1 mutant results in loss of stress resistance	-0.0161997	0.86434	-0.0125001	0.883465	0.132603	0.007133	-0.0107999	0.869152	0.0670053	0.235752	0.00769785	0.94392	0.0198015	0.923424	-0.0660996	0.684189
YDL024C	DIA3	DIA3	Protein of unknown function, involved in invasive and pseudohyphal growth	0.9115	0	-0.0588005	0.375722	-0.2456	6e-06	-0.0196997	0.784883	0.0203991	0.815638	-0.135301	0.080689	-0.0516997	0.750996	-0.0297	0.908144
YDL025C	YDL025C		Putative protein kinase, potentially phosphorylated by Cdc28p; YDL025C is not an essential gene	0.501903	0	0.545197	0	0.230301	2.9e-05	0.440197	0	0.348402	0.000292	0.107206	0.152435	-0.0126005	0.947412	0.00840083	0.969212
YDL026W	YDL026W		Dubious ORF unlikely to encode a protein, based on available experimental and comparative sequence data	0.115499	0.176934	0.0584966	0.452479	0.0693035	0.090056	0.096896	0.154872	0.0895931	0.182249	0.0291065	0.805507	-0.0725996	0.640938	-0.0154004	0.957997
YDL027C	YDL027C		Putative protein of unknown function; the authentic, non-tagged protein is detected in highly purified mitochondria in high-throughput studies; YDL027C is not an essential gene	0.595399	0	-0.00349989	0.96277	0.228997	3.5e-05	0.0107942	0.890058	0.285201	0.001144	-0.199999	0.00822	0.0354972	0.820705	-0.0265004	0.911503
YDL028C	MPS1	MPS1;RPK1	Dual-specificity kinase required for spindle pole body (SPB) duplication and spindle checkpoint function; substrates include SPB proteins Spc42p, Spc110p, and Spc98p, mitotic exit network protein Mob1p, and checkpoint protein Mad1p	0.2026	0.001168	-0.0637997	0.321043	0.163099	0.000298	-0.0533994	0.370914	0.059203	0.483107	-0.0608005	0.440656	0.0317057	0.838162	0.00279612	0.990574
YDL029W	ARP2	ACT2;ARP2	Essential component of the Arp2/3 complex, which is a highly conserved actin nucleation center required for the motility and integrity of actin patches; involved in endocytosis and membrane growth and polarity	-0.0225003	0.799843	0.147202	0.059735	0.0618038	0.151372	0.117894	0.138372	-0.0943996	0.137628	-0.0144005	0.910638	-0.0517999	0.784428	-0.0284002	0.929593
YDL030W	PRP9	PRP9	Subunit of the SF3a splicing factor complex, required for spliceosome assembly; acts after the formation of the U1 snRNP-pre-mRNA complex	-0.122501	0.049114	0.212495	0.004493	-0.0402002	0.253737	0.154505	0.027148	-0.0475993	0.377171	0.0160969	0.898724	-0.0751993	0.640829	-0.0118992	0.96703
YDL031W	DBP10	DBP10	Putative ATP-dependent RNA helicase of the DEAD-box protein family, constituent of 66S pre-ribosomal particles; essential protein involved in ribosome biogenesis	-0.00239975	0.983516	-0.1073	0.095527	0.0251989	0.53685	-0.0707998	0.162707	-0.0340997	0.610233	0.0667987	0.366354	-0.00249947	0.994048	0.0623981	0.6691
YDL032W	YDL032W		Dubious open reading frame unlikely to encode a protein, based on available experimental and comparative sequence data; partially overlaps verified gene SLM3/YDL033C; YDL032W is not an essential gene	0.270302	1e-05	0.105101	0.141174	0.259303	1e-06	0.0394051	0.580815	0.3242	2.4e-05	-0.0588997	0.518699	-0.0717002	0.616753	-0.0484003	0.83453
YDL033C	SLM3	MTO2;MTU1;SLM3	tRNA-specific 2-thiouridylase, responsible for 2-thiolation of the wobble base of mitochondrial tRNAs; human ortholog is implicated in myoclonus epilepsy associated with ragged red fibers (MERRF)	-0.1257	0.049811	0.409005	0	-0.0854003	0.023269	0.251095	7e-06	-0.0373	0.503809	0.140896	0.02352	0.0659031	0.478875	0.0676938	0.590055
YDL034W	YDL034W		Dubious open reading frame unlikely to encode a protein, based on available experimental and comparative sequence data; partially overlaps with verified gene GPR1/YDL035C; YDL034W is not an essential gene	-0.2792	0	-0.1342	0.004302	0.0321996	0.396618	-0.1101	0.011018	-0.0255999	0.684278	0.0635996	0.255055	-0.00260064	0.991492	0.0386047	0.780385
YDL035C	GPR1	GPR1	Plasma membrane G protein coupled receptor (GPCR) that interacts with the heterotrimeric G protein alpha subunit, Gpa2p, and with Plc1p; sensor that integrates nutritional signals with the modulation of cell fate via PKA and cAMP synthesis	0.382103	0	0.446002	0	0.00739646	0.866125	0.395995	0	0.187603	0.008717	0.0183066	0.824496	-0.0522994	0.606839	-0.0421003	0.798005
YDL036C	PUS9	PUS9	Mitochondrial tRNA:pseudouridine synthase, catalyzes the formation of pseudouridine at position 32 in mitochondrial tRNAs; contains an N-terminal mitochondrial targeting sequence	-0.496	0	-0.456399	0	-0.5498	0	-0.275001	2e-06	-0.486299	2e-06	-0.0744	0.216027	0.0370026	0.740299	0.0791016	0.518223
YDL037C	BSC1	BSC1	Protein of unconfirmed function, similar to cell surface flocculin Muc1p; ORF exhibits genomic organization compatible with a translational readthrough-dependent mode of expression	0.250695	0.230313	-0.0349006	0.779547	-0.1692	0.000135	0.395896	0.000633	-0.0201005	0.776767	-0.195599	0.153704	-0.2903	0.112673	-0.0838001	0.822645
YDL038C	YDL038C		Putative protein of unknown function; deletion confers sensitivity to 4-(N-(S-glutathionylacetyl)amino) phenylarsenoxide (GSAO)	0.375201	0.323575	-0.5357	0.022852	-0.931701	0	0.576899	0.007061	-0.0453004	0.888493	-0.542301	0.030709	-0.578999	0.077878	-0.000399682	0.999254
YDL039C	PRM7	PRM7;YDL038C	Pheromone-regulated protein, predicted to have one transmembrane segment; promoter contains Gcn4p binding elements	0.431602	0.235717	-0.693299	0.001792	-0.762299	0	0.376502	0.0516	0.1214	0.709335	-0.497999	0.031305	-0.496999	0.101007	-0.0111997	0.988394
YDL040C	NAT1	AAA1;NAA15;NAT1	Subunit of the N-terminal acetyltransferase NatA (Nat1p, Ard1p, Nat5p); N-terminally acetylates many proteins, which influences multiple processes such as the cell cycle, heat-shock resistance, mating, sporulation, and telomeric silencing	-0.348701	0	0.0960054	0.029391	-0.3242	0	0.0170952	0.704747	-0.2776	0.000105	0.046002	0.399008	0.0310987	0.758164	0.0496029	0.703749
YDL041W	YDL041W		Dubious open reading frame unlikely to encode a protein, based on available experimental and comparative sequence data; overlaps the verified gene SIR2/YDL042C	-0.14	0.020224	-0.1882	0.02852	-0.0578001	0.178844	-0.00220034	0.977269	-0.0345001	0.592797	-0.0365007	0.697766	-0.0608005	0.631459	0.0232979	0.925264
YDL042C	SIR2	MAR1;SIR2	Conserved NAD+ dependent histone deacetylase of the Sirtuin family involved in regulation of lifespan; plays roles in silencing at HML, HMR, telomeres, and the rDNA locus; negatively regulates initiation of DNA replication	-0.170499	0.019018	-0.1263	0.023687	0.022105	0.586678	0.0749027	0.199825	0.194604	0.002861	0.251095	0.000327	0.303705	0.000127	0.242401	0.010785
YDL043C	PRP11	PRP11;RNA11	Subunit of the SF3a splicing factor complex, required for spliceosome assembly	-0.0871999	0.264649	0.168295	0.001451	-0.0388998	0.259632	0.210401	6.8e-05	-0.0262007	0.666436	0.187704	0.001455	0.120498	0.099755	0.225398	0.00468
YDL044C	MTF2	MTF2;NAM1	Mitochondrial matrix protein that interacts with an N-terminal region of mitochondrial RNA polymerase (Rpo41p) and couples RNA processing and translation to transcription	0.0722019	0.25509	0.110898	0.013482	0.128201	0.001755	0.0923022	0.034041	0.160701	0.013254	0.0398964	0.535875	0.0241069	0.842027	-0.0135002	0.941856
YDL045C	FAD1	FAD1	Flavin adenine dinucleotide (FAD) synthetase, performs the second step in synthesis of FAD from riboflavin	0.0322984	0.628266	-0.1298	0.015689	0.104404	0.010154	-0.0559002	0.312603	0.189198	0.004229	0.0302937	0.726194	-0.0127999	0.944961	-0.00749983	0.972071
YDL045W-A	MRP10	MRP10	Mitochondrial ribosomal protein of the small subunit; contains twin cysteine-x9-cysteine motifs	0.110096	0.143419	0.240803	4.8e-05	0.266205	3.8e-05	0.210601	3.9e-05	0.404304	0.000121	0.075204	0.24632	-0.0685998	0.427002	-0.0880002	0.398136
YDL046W	NPC2	NPC2	Functional homolog of human NPC2/He1, which is a cholesterol-binding protein whose deficiency causes Niemann-Pick type C2 disease involving retention of cholesterol in lysosomes	0.539601	0	0.453997	0	0.421296	0	0.269201	1.2e-05	0.431901	4e-06	-0.0636006	0.374305	-0.0144005	0.933802	-0.0449997	0.79423
YDL047W	SIT4	SIT4	Type 2A-related serine-threonine phosphatase that functions in the G1/S transition of the mitotic cycle; cytoplasmic and nuclear protein that modulates functions mediated by Pkc1p including cell wall and actin cytoskeleton organization	-0.00619958	0.923356	0.153702	0.010755	-0.0307003	0.477766	0.213702	0.000719	-0.0119007	0.873741	0.0245041	0.798748	-0.0574998	0.663007	-0.0199001	0.935596
YDL048C	STP4	STP4	Protein containing a Kruppel-type zinc-finger domain; has similarity to Stp1p, Stp2p, and Stp3p	2.2878	0	-0.4961	2e-06	1.2753	0	-0.0309995	0.750131	1.4564	0	-0.4682	1.5e-05	-0.103999	0.557463	-0.0422993	0.884504
YDL049C	KNH1	KNH1	Protein with similarity to Kre9p, which is involved in cell wall beta 1,6-glucan synthesis; overproduction suppresses growth defects of a kre9 null mutant; required for propionic acid resistance	1.1198	0	-1.0866	0	0.773397	0	-0.490501	0	0.914702	0	-0.422401	2e-06	-0.0502006	0.761927	-0.0687996	0.753677
YDL050C	YDL050C		Dubious ORF unlikely to encode a protein, based on available experimental and comparative sequence data	-0.0932002	0.20426	-0.0355999	0.600778	0.0825936	0.153942	-0.0984005	0.106215	0.0569026	0.320878	0.0913004	0.18535	0.00239289	0.994918	0.00630521	0.977718
YDL051W	LHP1	LAH1;LHP1;YLA1	RNA binding protein required for maturation of tRNA and U6 snRNA precursors; acts as a molecular chaperone for RNAs transcribed by polymerase III; homologous to human La (SS-B) autoantigen	-0.2058	0.001669	-0.472499	0	0.140805	0.000576	-0.250001	1.1e-05	0.0419999	0.593586	0.0282014	0.742336	0.0471056	0.677509	0.0281023	0.877446
YDL052C	SLC1	SLC1	1-acyl-sn-glycerol-3-phosphate acyltransferase, catalyzes the acylation of lysophosphatidic acid to form phosphatidic acid, a key intermediate in lipid metabolism; enzymatic activity detected in lipid particles and microsomes	-0.00619958	0.938956	0.193204	0.002642	0.0502997	0.215362	0.199701	0.003053	0.0624948	0.387795	0.0991066	0.21828	0.0568055	0.668799	-0.0186003	0.940352
YDL053C	PBP4	PBP4	Pbp1p binding protein, interacts strongly with Pab1p-binding protein 1 (Pbp1p) in the yeast two-hybrid system; also interacts with Lsm12p in a copurification assay	0.303705	1.9e-05	0.395205	9e-06	0.249203	3.9e-05	0.310398	0.000165	0.00940451	0.929109	0.0479013	0.650033	0.0280033	0.889507	0.0403033	0.8769
YDL054C	MCH1	MCH1	Protein with similarity to mammalian monocarboxylate permeases, which are involved in transport of monocarboxylic acids across the plasma membrane; mutant is not deficient in monocarboxylate transport	-0.0537003	0.410209	0.459505	0	0.0508987	0.180084	0.193305	0.000823	0.0307033	0.687189	0.1565	0.017611	0.123401	0.164413	0.0387031	0.834216
YDL055C	PSA1	MPG1;PSA1;SRB1;VIG9	GDP-mannose pyrophosphorylase (mannose-1-phosphate guanyltransferase), synthesizes GDP-mannose from GTP and mannose-1-phosphate in cell wall biosynthesis; required for normal cell wall structure	0.543397	0	-0.0833995	0.12989	-0.0971006	0.018909	-0.0879005	0.114611	-0.0709999	0.201124	-0.0516997	0.540026	0.173204	0.035394	-0.0439999	0.818078
YDL056W	MBP1	MBP1	Transcription factor involved in regulation of cell cycle progression from G1 to S phase, forms a complex with Swi6p that binds to MluI cell cycle box regulatory element in promoters of DNA synthesis genes	0.359499	3e-06	-0.0454999	0.367138	0.155102	0.002194	-0.0109002	0.874946	0.0872048	0.175532	-0.0602002	0.416143	0.026106	0.844971	-0.0161005	0.933453
YDL057W	YDL057W		Putative protein of unknown function; YDL057W is not an essential gene	0.0491986	0.460838	-0.0644995	0.154478	-0.109799	0.010605	0.0038037	0.944354	0.0183066	0.776746	-0.0501006	0.410506	0.0270974	0.826161	-0.0360998	0.800083
YDL058W	USO1	INT1;USO1	Essential protein involved in intracellular protein transport, coiled-coil protein necessary for transport from ER to Golgi; required for assembly of the ER-to-Golgi SNARE complex	-0.0534997	0.593292	-0.124399	0.029496	-0.1384	0.000841	-0.0424999	0.412619	-0.1201	0.042505	-0.0295998	0.70325	-0.00109975	0.994958	-0.00119938	0.996324
YDL059C	RAD59	RAD59	Protein involved in the repair of double-strand breaks in DNA during vegetative growth via recombination and single-strand annealing; anneals complementary single-stranded DNA; homologous to Rad52p	-0.0689993	0.332112	0.304803	3e-06	-0.0659002	0.08683	0.253396	1e-05	0.0035015	0.958819	0.00600353	0.948523	0.0718999	0.442187	-0.000200549	0.999254
YDL060W	TSR1	TSR1	Protein required for processing of 20S pre-rRNA in the cytoplasm, associates with pre-40S ribosomal particles	-0.291599	0.000387	-0.1754	0.022369	-0.169401	0.00031	0.0548068	0.397647	-0.0845999	0.209068	0.0140982	0.898724	-0.0118003	0.963806	0.0184063	0.944258
YDL061C	RPS29B	RPS29B;YS29B	Protein component of the small (40S) ribosomal subunit; nearly identical to Rps29Ap and has similarity to rat S29 and E. coli S14 ribosomal proteins	-0.0668005	0.671937	-0.540401	0.002779	-0.271601	0.09323	-0.0149004	0.895951	-0.6126	8e-06	0.175505	0.018742	0.0189047	0.942599	-0.132799	0.295591
YDL062W	YDL062W		Dubious open reading frame unlikely to encode a protein, based on available experimental and comparative sequence data; partially overlaps uncharacterized ORF YDL063C; YDL062W is not essential	-0.0238006	0.728707	-0.0113	0.784252	0.0174944	0.623424	0.0368057	0.379489	-0.0161005	0.793849	0.0570967	0.340689	0.0821984	0.277067	0.00689401	0.968919
YDL063C	YDL063C		Putative protein of unknown function; green fluorescent protein (GFP)-fusion protein localizes to the cytoplasm and nucleus; predicted to be involved in ribosome biogenesis	-0.4067	5e-05	-0.5851	0	-0.1491	0.003165	-0.206101	0.001254	-0.1464	0.019596	0.147098	0.040688	-0.0252005	0.886553	0.158001	0.199666
YDL064W	UBC9	UBC9	SUMO-conjugating enzyme involved in the Smt3p conjugation pathway; nuclear protein required for S- and M-phase cyclin degradation and mitotic control; involved in proteolysis mediated by the anaphase-promoting complex cyclosome (APCC)	-0.1152	0.044929	-0.0835004	0.233237	-0.0720004	0.07245	-0.193	0.00165	-0.174801	0.004689	0.0489058	0.56543	0.108103	0.280795	0.0271965	0.910421
YDL065C	PEX19	PAS12;PEX19	Chaperone and import receptor for newly-synthesized class I peroxisomal membrane proteins (PMPs), binds PMPs in the cytoplasm and delivers them to the peroxisome for subsequent insertion into the peroxisomal membrane	-0.0865993	0.266439	0.317501	6e-06	0.00319923	0.935629	0.198595	0.00097	-0.0920003	0.16534	0.0994029	0.156765	0.0407943	0.769586	-0.0255001	0.915884
YDL066W	IDP1	IDP1	Mitochondrial NADP-specific isocitrate dehydrogenase, catalyzes the oxidation of isocitrate to alpha-ketoglutarate; not required for mitochondrial respiration and may function to divert alpha-ketoglutarate to biosynthetic processes	0.0597014	0.43295	0.297602	1e-06	0.142296	0.002679	0.177599	0.001562	0.279495	0.005229	0.0223039	0.781676	0.011696	0.947412	-0.0402002	0.830309
YDL067C	COX9	COX9	Subunit VIIa of cytochrome c oxidase, which is the terminal member of the mitochondrial inner membrane electron transport chain	0.358295	1.6e-05	-0.297399	2e-06	0.521704	0	-0.2949	3e-06	0.513097	1e-06	-0.0885002	0.148356	-0.0121	0.943728	0.0307033	0.871983
YDL068W	YDL068W		Dubious ORF unlikely to encode a protein, based on available experimental and comparative sequence data	-0.0864001	0.169702	-0.0205995	0.644595	0.0429945	0.27043	-0.0360998	0.40331	-0.0075999	0.901882	0.0186057	0.796223	-0.0722006	0.556984	0.0555011	0.715757
YDL069C	CBS1	CBS1	Mitochondrial translational activator of the COB mRNA; membrane protein that interacts with translating ribosomes, acts on the COB mRNA 5'-untranslated leader	0.0907992	0.199924	-0.0286003	0.599924	0.217702	5e-05	-0.1257	0.020469	0.232698	0.001945	0.000302934	0.996506	0.0434985	0.749047	-0.0213006	0.908768
YDL070W	BDF2	BDF2	Protein involved in transcription initiation at TATA-containing promoters; associates with the basal transcription factor TFIID; contains two bromodomains; corresponds to the C-terminal region of mammalian TAF1; redundant with Bdf1p	-0.2138	0.008974	0.353097	4e-06	-0.1356	0.00293	0.141498	0.025068	-0.2941	0.000471	-0.1552	0.036169	-0.0566007	0.680554	-0.0764994	0.637076
YDL071C	YDL071C	IRC1	Dubious open reading frame unlikely to encode a protein, based on available experimental and comparative sequence data; partially overlaps the verified ORF BDF2/YDL070W	0.2548	0.120054	-0.0972997	0.386885	0.158402	0.008232	-0.0254002	0.800438	0.314198	0.001063	0.0325946	0.817413	0.141799	0.360273	-0.00380073	0.991845
YDL072C	YET3	YET3	Protein of unknown function; YET3 null mutant decreases the level of secreted invertase; homolog of human BAP31 protein	0.679703	0	0.704297	0	0.670596	0	0.507201	0	0.782601	0	0.0316069	0.780797	0.000894194	0.997746	0.00539999	0.983385
YDL073W	YDL073W		Putative protein of unknown function; YDL073W is not an essential gene	-0.00530009	0.951018	0.0928028	0.134066	0.017195	0.651817	0.0130977	0.810541	0.0302937	0.739711	0.00269532	0.977085	0.0685057	0.468204	-0.0424999	0.800236
YDL074C	BRE1	BRE1	E3 ubiquitin ligase for Rad6p, required for the ubiquitination of histone H2B, recruitment of Rad6p to promoter chromatin and subsequent methylation of histone H3 (on K4 and K79), contains RING finger domain	0.0163965	0.8958	0.0506062	0.405087	0.015997	0.732865	-0.0207004	0.726095	-0.0126995	0.843921	-0.0547998	0.449993	-0.0637997	0.553706	-0.0559992	0.741097
YDL075W	RPL31A	RPL31A;RPL34	Protein component of the large (60S) ribosomal subunit, nearly identical to Rpl31Bp and has similarity to rat L31 ribosomal protein; associates with the karyopherin Sxm1p; loss of both Rpl31p and Rpl39p confers lethality	0.187996	0.322117	0.255501	0.045262	0.0386047	0.406507	0.2026	0.103169	0.173102	0.020748	-0.0274	0.902432	-0.00839925	0.989666	0.107795	0.802934
YDL076C	RXT3	RXT3	Subunit of the RPD3L complex; involved in histone deacetylation	0.0469939	0.494489	-0.0439999	0.450564	0.121997	0.001801	-0.0495002	0.390062	0.185004	0.005288	-0.0105005	0.916853	-0.0550007	0.632852	-0.0534997	0.756368
YDL077C	VAM6	CVT4;VAM6;VPL18;VPL22;VPS39	Vacuolar protein that plays a critical role in the tethering steps of vacuolar membrane fusion by facilitating guanine nucleotide exchange on small guanosine triphosphatase Ypt7p	-0.0302008	0.636	-0.0608998	0.371816	-0.0167995	0.706536	-0.0676999	0.32206	-0.0849993	0.18237	-0.0367005	0.652435	0.0460999	0.717929	0.0603933	0.731244
YDL078C	MDH3	MDH3	Peroxisomal malate dehydrogenase, catalyzes interconversion of malate and oxaloacetate; involved in the glyoxylate cycle	0.0943036	0.129302	-0.1881	0.000521	-0.0778006	0.096156	-0.1789	0.000552	-0.0210005	0.794647	-0.1241	0.046052	-0.0337999	0.792812	0.0128976	0.950511
YDL079C	MRK1	MRK1	Glycogen synthase kinase 3 (GSK-3) homolog; one of four GSK-3 homologs in S. cerevisiae that function to activate Msn2p-dependent transcription of stress responsive genes and that function in protein degradation	0.0110948	0.873227	0.0177937	0.727023	0.110096	0.006067	-0.00369948	0.951447	0.0712959	0.245236	0.0907044	0.190278	0.0561951	0.588435	0.0286964	0.871983
YDL080C	THI3	KID1;THI3	Probable alpha-ketoisocaproate decarboxylase, may have a role in catabolism of amino acids to long-chain and complex alcohols; required for expression of enzymes involved in thiamine biosynthesis	0.0918014	0.164062	-0.192901	0.0029	-0.243701	8e-06	-0.1742	0.005256	-0.1382	0.01498	-0.0887993	0.171452	-0.0438006	0.735955	-0.028	0.88229
YDL081C	RPP1A	RPLA1;RPP1A	Ribosomal stalk protein P1 alpha, involved in the interaction between translational elongation factors and the ribosome; accumulation of P1 in the cytoplasm is regulated by phosphorylation and interaction with the P2 stalk component	-0.9406	0	-0.883499	0	-0.2007	0.00713	-0.303401	0.000315	-0.628499	1e-06	0.0569996	0.583605	0.00769785	0.981364	0.144203	0.473113
YDL082W	RPL13A	RPL13A	Protein component of the large (60S) ribosomal subunit, nearly identical to Rpl13Bp; not essential for viability; has similarity to rat L13 ribosomal protein	-0.466401	2e-06	0.179396	0.053038	0.0513999	0.339568	0.149402	0.082643	0.0399946	0.731287	0.0211954	0.89527	-0.00599964	0.988275	-0.0271001	0.940352
YDL083C	RPS16B	RPS16B	Protein component of the small (40S) ribosomal subunit; identical to Rps16Ap and has similarity to E. coli S9 and rat S16 ribosomal proteins	-0.508399	0.000621	-0.0760993	0.432021	-0.0922002	0.028823	-0.0581004	0.545027	-0.1327	0.026015	0.00650629	0.970972	0.0925999	0.644289	-0.0158	0.96795
YDL084W	SUB2	SUB2	Component of the TREX complex required for nuclear mRNA export; member of the DEAD-box RNA helicase superfamily and is involved in early and late steps of spliceosome assembly; homolog of the human splicing factor hUAP56	0.262998	3.8e-05	-0.0288004	0.578158	0.145495	0.000753	0.0427004	0.416002	0.0756011	0.233689	-0.0269001	0.768748	0.0427984	0.719057	0.0784049	0.526317
YDL085C-A	YDL085C-A		Putative protein of unknown function; green fluorescent protein (GFP)-fusion protein localizes to the cytoplasm and nucleus	-0.0706998	0.442292	-0.1981	0.002099	0.014898	0.764372	-0.1395	0.010376	0.158802	0.033122	0.0602965	0.444844	0.0213944	0.904266	0.0061041	0.979501
YDL085W	NDE2	NDE2;NDH2	Mitochondrial external NADH dehydrogenase, catalyzes the oxidation of cytosolic NADH; Nde1p and Nde2p are involved in providing the cytosolic NADH to the mitochondrial respiratory chain	1.2071	0	-0.0276	0.539282	-0.0222995	0.569273	0.0055006	0.913761	0.0283994	0.657937	0.00880239	0.907849	0.067501	0.385896	0.0614997	0.711856
YDL086W	YDL086W		Putative protein of unknown function; the authentic, non-tagged protein is detected in highly purified mitochondria in high-throughput studies; YDL086W is not an essential gene	0.0794976	0.239814	0.205705	0.000528	-0.0266003	0.442444	0.0564032	0.273446	-0.0806004	0.158754	0.053306	0.460178	0.0569026	0.61878	-0.0113	0.954182
YDL087C	LUC7	EPE1;EXM2;LUC7	Essential protein associated with the U1 snRNP complex; splicing factor involved in recognition of 5' splice site; contains two zinc finger motifs; N-terminal zinc finger binds pre-mRNA	-0.129399	0.086302	0.334603	1.3e-05	0.0968016	0.018856	0.322805	7e-06	0.0308022	0.647859	0.0555011	0.530274	-0.1121	0.294679	-0.0835004	0.625134
YDL088C	ASM4	ASM4;NUP59	Nuclear pore complex subunit, part of a subcomplex also containing Nup53p, Nup170p, and Pse1p	0.038099	0.54549	-0.0288004	0.583792	0.011195	0.790178	-0.000600286	0.993264	-0.0362004	0.594587	0.0300959	0.730535	0.0419999	0.704062	-0.000600286	0.99815
YDL089W	NUR1	NUR1	Protein of unknown function; interacts with Csm1p, Lrs4p; required for rDNA repeat stability; null mutant causes increase in unequal sister-chromatid exchange; GFP-fusion protein localizes to the nuclear periphery, possible Cdc28p substrate	-0.0129994	0.875735	-0.164	0.013164	-0.00599964	0.871469	-0.1372	0.014435	0.1125	0.064341	0.0102069	0.918239	0.0021048	0.994958	0.038099	0.839721
YDL090C	RAM1	DPR1;FUS8;RAM1;SCG2;SGP2;STE16	Beta subunit of the CAAX farnesyltransferase (FTase) that prenylates the a-factor mating pheromone and Ras proteins; required for the membrane localization of Ras proteins and a-factor; homolog of the mammalian FTase beta subunit	0.107996	0.074477	-0.0613002	0.19957	-0.1954	6.3e-05	-0.0543998	0.302803	-0.0588005	0.318495	0.00430722	0.963465	0.0126974	0.93462	-0.0590004	0.689778
YDL091C	UBX3	UBX3	UBX (ubiquitin regulatory X) domain-containing protein that interacts with Cdc48p, green fluorescent protein (GFP)-fusion protein localizes to the cytoplasm in a punctate pattern	0.288996	5e-06	0.157794	0.006238	0.104498	0.017735	0.154	0.004467	0.177203	0.010063	-0.0147007	0.88243	0.0260068	0.865499	-0.0255999	0.90328
YDL092W	SRP14	SRP14	Signal recognition particle (SRP) subunit, interacts with the RNA component of SRP to form the Alu domain, which is the region of SRP responsible for arrest of nascent chain elongation during membrane targeting; homolog of mammalian SRP14	-0.0568003	0.459144	-0.0867004	0.124409	0.163602	0.000152	-0.239701	0.000171	0.155697	0.012397	0.0403033	0.622023	0.0992952	0.348865	0.0759022	0.615723
YDL093W	PMT5	PMT5	Protein O-mannosyltransferase, transfers mannose residues from dolichyl phosphate-D-mannose to protein serine/threonine residues; acts in a complex with Pmt3p, can instead interact with Pmt2p in some conditions; target for new antifungals	0.1333	0.072567	-0.164401	0.004322	-0.2218	2.4e-05	-0.0969	0.088778	-0.243901	0.002079	-0.1795	0.011626	-0.00629956	0.98224	0.000100985	0.999254
YDL094C	YDL094C		Dubious open reading frame unlikely to encode a protein, based on available experimental and comparative sequence data; partially overlaps verfied gene PMT5/YDL093W; YDL094C is not essential	-0.0179005	0.810245	0.165906	0.025832	0.0892947	0.017622	0.109895	0.144556	0.0467006	0.422989	0.0502997	0.619749	0.0157973	0.949564	0.000894194	0.99815
YDL095W	PMT1	PMT1	Protein O-mannosyltransferase, transfers mannose residues from dolichyl phosphate-D-mannose to protein serine/threonine residues; one of seven related proteins involved in O-glycosylation which is essential for cell wall rigidity	0.175901	0.002584	-0.0845999	0.194314	0.0615965	0.089059	-0.0240999	0.724464	0.1343	0.021079	0.0338071	0.733809	0.00580238	0.98224	0.0033	0.988865
YDL096C	OPI6	OPI6	Dubious open reading frame unlikely to encode a protein, based on available experimental and comparative sequence data; partially overlaps verified gene PMT1/YDL095W; YDL096C is not essential	0.0101067	0.888042	-0.0227992	0.77856	0.152196	0.000444	0.0267009	0.731367	0.182006	0.004642	0.0369042	0.72351	-0.00939941	0.976603	0.102497	0.526477
YDL097C	RPN6	NAS4;RPN6	Essential, non-ATPase regulatory subunit of the 26S proteasome lid required for the assembly and activity of the 26S proteasome; the human homolog (S9 protein) partially rescues Rpn6p depletion	0.1135	0.152197	0.945398	0	0.255694	2.2e-05	0.537197	0	0.120896	0.036853	0.0130977	0.875304	0.0907044	0.255832	-0.0111997	0.957741
YDL098C	SNU23	SNU23	Component of U4/U6.U5 snRNP involved in mRNA splicing via spliceosome	-0.0822994	0.299225	0.102295	0.062637	-0.3175	0	-0.0931002	0.063952	-0.2792	0.000219	-0.2015	0.002153	0.00309846	0.990743	-0.0784997	0.526317
YDL099W	BUG1	BUG1	Cis-golgi localized protein involved in ER to Golgi transport; forms a complex with the mammalian GRASP65 homolog, Grh1p; mutants are compromised for the fusion of ER-derived vesicles with Golgi membranes	-0.148399	0.079947	0.328296	5e-06	-0.0122993	0.791541	0.135903	0.017037	-0.0877993	0.195347	0.0598951	0.429391	0.126497	0.217935	-0.0367005	0.857908
YDL100C	GET3	ARR4;GET3	Guanine nucleotide exchange factor for Gpa1p; amplifies G protein signaling; subunit of the GET complex, which is involved in Golgi to ER trafficking and insertion of proteins into the ER membrane; has low-level ATPase activity	0.0136981	0.877517	0.7316	0	0.203201	0.00016	0.333298	8e-06	0.109895	0.126185	0.128505	0.04775	0.131906	0.056203	0.0126974	0.944939
YDL101C	DUN1	DUN1	Cell-cycle checkpoint serine-threonine kinase required for DNA damage-induced transcription of certain target genes, phosphorylation of Rad55p and Sml1p, and transient G2/M arrest after DNA damage; also regulates postreplicative DNA repair	0.0985947	0.192169	-0.00380073	0.954844	0.393603	0	-0.0578001	0.33482	0.313606	0.000825	0.126497	0.080552	0.134405	0.149958	0.127897	0.299467
YDL102W	POL3	CDC2;HPR6;POL3;TEX1	Catalytic subunit of DNA polymerase delta; required for chromosomal DNA replication during mitosis and meiosis, intragenic recombination, repair of double strand DNA breaks, and DNA replication during nucleotide excision repair (NER)	0.163099	0.046812	-0.0526002	0.459725	0.160998	0.000222	0.0493938	0.461699	0.0565974	0.313477	0.0317057	0.782716	0.0550985	0.725516	0.0602965	0.784138
YDL103C	QRI1	QRI1;UAP1	UDP-N-acetylglucosamine pyrophosphorylase, catalyzes the formation of UDP-N-acetylglucosamine (UDP-GlcNAc), which is important in cell wall biosynthesis, protein N-glycosylation, and GPI anchor biosynthesis	0.118798	0.040964	0.00769785	0.911565	0.229502	1.1e-05	0.00620465	0.926564	0.141904	0.025866	-0.0876	0.302857	0.0021048	0.994958	-0.0262007	0.908768
YDL104C	QRI7	QRI7	Highly conserved mitochondrial protein, essential for stability of the mitochondrial genome; functional homolog of the essential E. coli ygjD gene; member of a family of proteins putatively involved in genome maintenance	-0.128	0.044301	0.111405	0.024035	0.0580948	0.117333	0.0473988	0.405855	0.00539999	0.933931	-0.00230005	0.980268	-0.0723993	0.416575	0.0071955	0.969713
YDL105W	NSE4	NSE4;QRI2	Nuclear protein that plays a role in the function of the Smc5p-Rhc18p complex	0.00580238	0.943351	0.0438064	0.542229	0.0779949	0.050627	0.0945063	0.131176	0.0769011	0.171334	0.0329049	0.749733	-0.0101998	0.966032	0.0804939	0.653075
YDL106C	PHO2	BAS2;GRF10;PHO2;phoB	Homeobox transcription factor; regulatory targets include genes involved in phosphate metabolism; binds cooperatively with Pho4p to the PHO5 promoter; phosphorylation of Pho2p facilitates interaction with Pho4p	0.151794	0.008906	0.0685057	0.285059	0.146499	0.00108	0.0492962	0.314363	0.129995	0.056061	0.0161968	0.8431	0.0346947	0.739252	0.0151978	0.93803
YDL107W	MSS2	MSS2	Peripherally bound inner membrane protein of the mitochondrial matrix involved in membrane insertion of C-terminus of Cox2p, interacts genetically and physically with Cox18p	0.114793	0.071061	-0.000900523	0.989145	-0.0586998	0.160583	0.0282014	0.660908	-0.0854998	0.13366	-0.0688994	0.393325	-0.0831993	0.475488	-0.0604996	0.756286
YDL108W	KIN28	KIN28	Serine/threonine protein kinase, subunit of the transcription factor TFIIH; involved in transcription initiation at RNA polymerase II promoters	-0.1093	0.092715	0.129705	0.012306	-0.0443003	0.225846	0.0438064	0.377528	-0.0410994	0.501931	0.0809987	0.179769	0.0121968	0.943712	-0.0222995	0.908144
YDL109C	YDL109C		Putative lipase; involved in lipid metabolism; YDL109C is not an essential gene	-0.0135993	0.85407	0.0284984	0.668742	-0.115401	0.004642	0.0458064	0.482124	-0.0566998	0.306605	-0.00889997	0.936192	0.0173946	0.930989	-0.00719967	0.977718
YDL110C	TMA17	TMA17	Protein of unknown function that associates with ribosomes; heterozygous deletion demonstrated increases in chromosome instability in a rad9 deletion background; protein abundance is decreased upon intracellular iron depletion	1.1273	0	0.4997	2.3e-05	0.652005	0	0.451604	0	0.638204	0	-0.0799995	0.287591	-0.0407996	0.806759	-0.047	0.83408
YDL111C	RRP42	RRP42	Exosome non-catalytic core component; involved in 3'-5' RNA processing and degradation in both the nucleus and the cytoplasm; has similarity to E. coli RNase PH and to human hRrp42p (EXOSC7)	-0.2008	0.003641	-0.1621	0.007367	-0.000300112	0.994654	-0.146499	0.010015	-0.0915006	0.117584	-0.0156994	0.886188	0.0658067	0.586044	0.044506	0.821864
YDL112W	TRM3	TRM3	2'-O-ribose methyltransferase, catalyzes the ribose methylation of the guanosine nucleotide at position 18 of tRNAs	-0.1658	0.01705	-0.456999	0	-0.0654005	0.077551	-0.294401	0	-0.182699	0.004454	0.0812987	0.212358	0.136205	0.03938	0.125096	0.203633
YDL113C	ATG20	ATG20;CVT20;SNX42	Sorting nexin family member required for the cytoplasm-to-vacuole targeting (Cvt) pathway and for endosomal sorting; has a Phox homology domain that binds phosphatidylinositol-3-phosphate; interacts with Snx4p; potential Cdc28p substrate	0.352001	1.2e-05	0.158906	0.005879	0.232305	5.6e-05	0.0664957	0.288832	0.135404	0.080495	-0.0919004	0.189491	-0.0428996	0.765766	0.00479619	0.983801
YDL114W	YDL114W		Putative protein of unknown function with similarity to acyl-carrier-protein reductases; YDL114W is not an essential gene	-0.123399	0.023964	-0.0208995	0.66804	0.084799	0.065981	-0.0238006	0.633819	0.0582056	0.359752	0.0449956	0.49843	0.0623981	0.501824	0.0347932	0.804655
YDL114W-A	YDL114W-A		Dubious open reading frame unlikely to encode a protein, based on available experimental and comparative sequence data; identified based on homology to hemiascomycetous yeasts	0.0336943	0.604718	-0.239399	0.001756	0.0656964	0.13598	-0.1864	0.009878	0.0288944	0.738087	0.014798	0.904414	0.0441982	0.826161	0.0396017	0.879622
YDL115C	IWR1	IWR1	Protein involved in transcription from polymerase II promoters; interacts with with most of the polymerase II subunits; nucleo-cytoplasmic shuttling protein; deletion causes hypersensitivity to the K1 killer toxin	0.038099	0.576234	0.553105	0	-0.105299	0.017989	0.243401	0.000452	-0.0262007	0.681415	0.0473988	0.643744	-0.0127999	0.960327	-0.0107999	0.96703
YDL116W	NUP84	NUP84	Subunit of the nuclear pore complex (NPC), forms a subcomplex with Nup85p, Nup120p, Nup145p-C, Sec13p, and Seh1p that plays a role in nuclear mRNA export and NPC biogenesis	0.0459042	0.567103	-0.2637	8e-06	-0.0110994	0.76672	-0.2307	2.8e-05	-0.0604996	0.314874	-0.0152998	0.865191	0.0237947	0.863042	0.0606977	0.665618
YDL117W	CYK3	CYK3	SH3-domain protein located in the mother-bud neck and the cytokinetic actin ring; mutant phenotype and genetic interactions suggest a role in cytokinesis	-0.164901	0.014034	0.0697022	0.242178	-0.3135	0	0.139705	0.02539	-0.309899	0.000254	0.0267009	0.787739	0.0245041	0.891181	0.0294034	0.903961
YDL118W	YDL118W		Non-essential protein of unconfirmed function; mutants are defective in telomere maintenance, and are synthetically sick or lethal with alpha-synuclein	-0.2227	0.000276	-0.0898	0.16271	0.0233973	0.597442	-0.0606004	0.449286	-0.0378997	0.553883	0.0115958	0.913022	-0.0365999	0.826246	0.00119694	0.996379
YDL119C	YDL119C		Putative mitochondrial transport protein; GFP-fusion protein is induced in response to the DNA-damaging agent MMS; the authentic, non-tagged protein is detected in purified mitochondria	0.0473011	0.458425	-0.1057	0.079474	0.0970039	0.014505	0.0295024	0.649552	0.145404	0.013608	-0.00520018	0.965177	0.00759739	0.976603	-0.0444997	0.824577
YDL120W	YFH1	YFH1	Mitochondrial matrix iron chaperone; oxidizes and stores iron; interacts with Isu1p to promote Fe-S cluster assembly; mutation results in multiple Fe/S-dependent enzyme deficiencies; human frataxin homolog is mutated in Friedrich's ataxia	-0.0759001	0.262481	0.375601	0	0.222594	2e-05	0.222495	0.000112	0.245897	0.000557	0.201496	0.002065	0.128505	0.129141	0.0229998	0.91987
YDL121C	YDL121C		Putative protein of unknown function; green fluorescent protein (GFP)-fusion protein localizes to the endoplasmic retiuculum; YDL121C is not an essential protein	-0.266	0.000246	0.0492962	0.460131	0.138998	0.000612	0.0368057	0.451051	0.193103	0.001543	0.129903	0.023885	0.0675974	0.489273	0.124897	0.176643
YDL122W	UBP1	UBP1	Ubiquitin-specific protease that removes ubiquitin from ubiquitinated proteins; cleaves at the C terminus of ubiquitin fusions irrespective of their size; capable of cleaving polyubiquitin chains	0.168796	0.012997	-0.228801	3e-05	0.00370297	0.923758	-0.246601	2e-06	0.0892947	0.149027	-0.0154004	0.839374	0.0224033	0.8506	-0.00100013	0.996324
YDL123W	SNA4	SNA4	Protein of unknown function, localized to the vacuolar outer membrane; predicted to be palmitoylated	-0.16	0.022448	0.207805	0.001355	-0.1481	0.004077	0.0507037	0.344271	-0.0961997	0.136175	0.0269983	0.753043	-0.115401	0.227567	-0.0549003	0.784138
YDL124W	YDL124W		NADPH-dependent alpha-keto amide reductase; reduces aromatic alpha-keto amides, aliphatic alpha-keto esters, and aromatic alpha-keto esters; member of the aldo-keto reductase (AKR) family	1.4374	0	0.185194	0.002775	0.851199	0	-0.0560007	0.379192	0.900397	0	-0.3699	2e-06	-0.0568003	0.654253	-0.0757998	0.711856
YDL125C	HNT1	HNT1	Adenosine 5'-monophosphoramidase; interacts physically and genetically with Kin28p, a CDK and TFIIK subunit, and genetically with CAK1; member of the histidine triad (HIT) superfamily of nucleotide-binding proteins and similar to Hint	0.291203	1e-06	0.330099	0	0.0543067	0.121406	0.206406	0.00015	0.157406	0.011963	0.00420653	0.970286	-0.0028001	0.991492	-0.0421998	0.776166
YDL126C	CDC48	CDC48	ATPase in ER, nuclear membrane and cytosol with homology to mammalian p97; in a complex with Npl4p and Ufd1p participates in retrotranslocation of ubiquitinated proteins from the ER into the cytosol for degradation by the proteasome	0.538697	0	0.938301	0	0.351696	0	0.628102	0	0.1385	0.034107	0.0965992	0.296047	0.183201	0.048033	-0.0266003	0.91802
YDL127W	PCL2	CLN4;PCL2	Cyclin, interacts with cyclin-dependent kinase Pho85p; member of the Pcl1,2-like subfamily, involved in the regulation of polarized growth and morphogenesis and progression through the cell cycle; localizes to sites of polarized cell growth	0.699098	0	-0.5209	0	0.250404	3e-06	-0.2469	0.000508	0.332301	3.1e-05	-0.0222995	0.875798	0.0762991	0.606335	-0.0309007	0.911632
YDL128W	VCX1	HUM1;MNR1;VCX1	Vacuolar H+/Ca2+ exchanger involved in control of cytosolic Ca2+ concentration; has similarity to sodium/calcium exchangers, including the bovine Na+/Ca2+,K+ antiporter	-0.0987002	0.148369	-0.00230005	0.967425	-0.187001	0.000715	-0.0583002	0.30979	-0.0998995	0.079477	0.105598	0.104786	0.0178934	0.897405	0.0728055	0.570142
YDL129W	YDL129W		Putative protein of unknown function; green fluorescent protein (GFP)-fusion protein localizes to the cytoplasm and the nucleus; YDL129W is not an essential gene	-0.397199	0.000358	-0.2442	0.009966	-0.1941	0.000483	-0.0208995	0.831161	-0.163501	0.012888	0.0356943	0.797427	-0.0865993	0.632673	0.00489684	0.988865
YDL130W	RPP1B	RPL44;RPLA3;RPP1B	Ribosomal protein P1 beta, component of the ribosomal stalk, which is involved in interaction of translational elongation factors with ribosome; accumulation is regulated by phosphorylation and interaction with the P2 stalk component	0.514905	0.000119	-0.101299	0.259068	0.637898	0	-0.0602995	0.500136	0.538498	1e-05	0.107996	0.350305	0.00820001	0.98224	-0.0663005	0.840943
YDL130W-A	STF1	AIS2;STF1	Protein involved in regulation of the mitochondrial F1F0-ATP synthase; Stf1p and Stf2p may act as stabilizing factors that enhance inhibitory action of the Inh1p protein	1.1715	0	0.925999	0	0.918302	0	0.939099	0	1.091	0	-0.197	0.030509	-0.00900014	0.978878	-0.1525	0.37694
YDL131W	LYS21	LYS21	Homocitrate synthase isozyme, catalyzes the condensation of acetyl-CoA and alpha-ketoglutarate to form homocitrate, which is the first step in the lysine biosynthesis pathway; highly similar to the other isozyme, Lys20p	-0.4944	0	-0.0129994	0.821546	-0.254801	3e-06	0.0842956	0.078216	-0.2269	0.000502	0.122103	0.024304	0.148596	0.054769	0.00799917	0.96703
YDL132W	CDC53	CDC53	Cullin, structural protein of SCF complexes (which also contain Skp1p, Cdc34p, Hrt1p and an F-box protein) involved in ubiquitination; SCF promotes the G1-S transition by targeting G1 cyclins and the Cln-CDK inhibitor Sic1p for degradation	0.118599	0.089518	0.863098	0	0.246603	1.8e-05	0.596	0	0.232501	0.002537	0.1396	0.005066	0.0975973	0.25222	-0.0315995	0.822952
YDL184C	RPL41A	RPL41A;RPL47A	Ribosomal protein L47 of the large (60S) ribosomal subunit, identical to Rpl41Bp and has similarity to rat L41 ribosomal protein; comprised of only 25 amino acids; rpl41a rpl41b double null mutant is viable	-0.311501	0.122309	-0.0634996	0.564112	0.0435965	0.692976	0.137897	0.178747	-0.1314	0.284792	0.0936007	0.408816	-0.431199	0.00096	0.0639033	0.822577
YDL133W	YDL133W		Putative protein of unknown function	0.158104	0.030282	-0.1875	0.000718	0.312805	6.9e-05	-0.237301	4.5e-05	0.2872	0.014818	-0.0650005	0.279995	0.0640965	0.468204	0.00630521	0.974161
YDL134C	PPH21	PPH1;PPH21	Catalytic subunit of protein phosphatase 2A, functionally redundant with Pph22p; methylated at C terminus; forms alternate complexes with several regulatory subunits; involved in signal transduction and regulation of mitosis	0.266805	2e-06	-0.1014	0.025526	0.1824	7.3e-05	-0.127701	0.004398	0.178899	0.005513	-0.0950004	0.092862	0.0268992	0.821404	-0.00929922	0.965297
YDL135C	RDI1	RDI1	Rho GDP dissociation inhibitor involved in the localization and regulation of Cdc42p	-0.0428001	0.489893	-0.0422993	0.390532	-0.152101	0.000398	0.00439352	0.941904	-0.0622006	0.262856	-0.116099	0.056426	-0.00159939	0.994958	0.00420653	0.984537
YDL191W	RPL35A	RPL35A;SOS1	Protein component of the large (60S) ribosomal subunit, identical to Rpl35Bp and has similarity to rat L35 ribosomal protein	-0.2719	0.168875	-0.5046	5e-06	0.0573047	0.167934	-0.435	8.2e-05	-0.0806996	0.422139	0.125096	0.290771	0.111098	0.576983	0.0165962	0.96703
YDL137W	ARF2	ARF2	ADP-ribosylation factor, GTPase of the Ras superfamily involved in regulation of coated formation vesicles in intracellular trafficking within the Golgi; functionally interchangeable with Arf1p	0.358104	1e-06	0.388895	0	0.329204	0	0.304406	2e-06	0.355298	1.5e-05	0.0662063	0.37468	0.0791016	0.41226	0.0398964	0.831722
YDL138W	RGT2	RGT2	Plasma membrane glucose receptor, highly similar to Snf3p; both Rgt2p and Snf3p serve as transmembrane glucose sensors generating an intracellular signal that induces expression of glucose transporter (HXT) genes	-0.212599	0.002161	-0.0260993	0.684669	-0.4159	0	-0.00749983	0.915265	-0.262299	0.000253	0.0961944	0.208085	0.0396017	0.81476	0.0519011	0.784138
YDL139C	SCM3	SCM3	Nonhistone component of centromeric chromatin that binds stoichiometrically to CenH3-H4 histones, required for kinetochore assembly; contains nuclear export signal (NES); required for G2/M progression and localization of Cse4p	-0.0977998	0.171982	0.132195	0.047884	0.00769785	0.881843	0.145104	0.021883	0.0155975	0.831625	0.0702931	0.408084	0.117496	0.259949	0.0317057	0.884504
YDL140C	RPO21	RPB1;RPB220;RPO21;SUA8	RNA polymerase II largest subunit B220, part of central core; phosphorylation of C-terminal heptapeptide repeat domain regulates association with transcription and splicing factors; similar to bacterial beta-prime	-0.0415003	0.78719	-1.1943	0	-1.891	0	-1.2735	0	-1.7998	0	-1.5448	0	-0.3393	0.066215	-0.9296	4e-06
YDL141W	BPL1	ACC2;BPL1	Biotin:apoprotein ligase, covalently modifies proteins with the addition of biotin, required for acetyl-CoA carboxylase (Acc1p) holoenzyme formation	-0.4281	0	-0.3012	6.2e-05	-0.0569999	0.118089	-0.262	2e-06	-0.2098	0.001576	0.0270974	0.717722	0.124805	0.063687	0.153702	0.056665
YDL142C	CRD1	CLS1;CRD1	Cardiolipin synthase; produces cardiolipin, which is a phospholipid of the mitochondrial inner membrane that is required for normal mitochondrial membrane potential and function; also required for normal vacuolar ion homeostasis	0.0241069	0.750245	0.170105	0.012394	0.106094	0.018159	0.0583026	0.362829	0.145704	0.027155	0.0968016	0.19533	0.229403	0.008453	0.107795	0.439825
YDL143W	CCT4	ANC2;CCT4;TCP4	Subunit of the cytosolic chaperonin Cct ring complex, related to Tcp1p, required for the assembly of actin and tubulins in vivo	-0.5015	0	0.467801	0	-0.1288	0.00217	0.176795	0.001997	-0.2215	0.001047	0.1143	0.096368	0.0632958	0.561825	0.0965992	0.395542
YDL144C	YDL144C		Putative protein of unknown function; green fluorescent protein (GFP)-fusion protein localizes to the cytoplasm and nucleus; YDL144C is not an essential gene.	0.0375931	0.703398	0.204003	0.000304	0.2027	4e-05	0.0163965	0.764284	0.0973007	0.105452	-0.0435002	0.555742	0.175301	0.013385	0.044506	0.764219
YDL145C	COP1	COP1;RET1;SEC33;SOO1	Alpha subunit of COPI vesicle coatomer complex, which surrounds transport vesicles in the early secretory pathway	0.0477059	0.547109	0.1225	0.028229	0.156798	0.000185	0.106898	0.042438	0.0492962	0.488636	0.1029	0.187627	0.122196	0.113216	0.0963023	0.413201
YDL146W	LDB17	LDB17	Protein involved in the regulation of endocytosis; transiently recruited to actin cortical patches in a SLA1-dependent manner after late coat component assembly; GFP-fusion protein localizes to the periphery, cytoplasm, bud, and bud neck	0.00620465	0.941473	-0.355101	0	-0.3506	0	-0.2494	3.6e-05	-0.238	0.000448	-0.0789004	0.277401	0.0945063	0.28669	0.0601996	0.705891
YDL147W	RPN5	NAS5;RPN5	Essential, non-ATPase regulatory subunit of the 26S proteasome lid, similar to mammalian p55 subunit and to another S. cerevisiae regulatory subunit, Rpn7p	-0.189401	0.006427	0.327503	1e-06	0.242804	3.7e-05	0.205805	0.003482	0.1153	0.071416	0.084799	0.252444	-0.0144996	0.933802	0.0179931	0.940352
YDL148C	NOP14	NOP14;UTP2	Nucleolar protein, forms a complex with Noc4p that mediates maturation and nuclear export of 40S ribosomal subunits; also present in the small subunit processome complex, which is required for processing of pre-18S rRNA	-0.1851	0.089506	-0.2047	0.031311	-0.00520018	0.894615	0.00630521	0.945739	-0.1016	0.069345	0.0902031	0.389166	0.0561951	0.764448	0.112407	0.559162
YDL149W	ATG9	APG9;ATG9;AUT9;CVT7	Transmembrane protein involved in forming Cvt and autophagic vesicles; cycles between the phagophore assembly site (PAS) and other cytosolic punctate structures, not found in autophagosomes; may be involved in membrane delivery to the PAS	0.476796	0	0.448901	0	0.1565	0.004683	0.329996	1e-06	0.188996	0.004415	0.026106	0.763487	-0.0588997	0.583211	-0.047	0.771178
YDL150W	RPC53	RPC4;RPC53	RNA polymerase III subunit C53	-0.446101	0	-0.2005	0.000563	-0.105999	0.006267	-0.143	0.002348	-0.1804	0.006556	0.151495	0.010495	0.070197	0.417863	0.0778036	0.497727
YDL151C	BUD30	BUD30	Dubious open reading frame, unlikely to encode a protein; not conserved in closely related Saccharomyces species; 96% of ORF overlaps the verified gene RPC53; diploid mutant displays a weak budding pattern phenotype in a systematic assay	-0.1408	0.018767	-0.2339	1.5e-05	-0.0239004	0.547127	-0.151901	0.000991	-0.0402002	0.544572	-0.0295998	0.649666	-0.0571995	0.495236	0.0204986	0.944349
YDL152W	YDL152W		Dubious open reading frame unlikely to encode a protein, based on available experimental and comparative sequence data; partially overlaps the verified ORF SAS10/YDL153C, a component of the small ribosomal subunit processosome	-0.0983001	0.069445	0.0172948	0.741778	0.127197	0.020789	-0.0611993	0.195848	0.00200395	0.980476	0.0994029	0.08697	-0.00810035	0.960815	0.0345961	0.83408
YDL153C	SAS10	SAS10;UTP3	Essential subunit of U3-containing Small Subunit (SSU) processome complex involved in production of 18S rRNA and assembly of small ribosomal subunit; disrupts silencing when overproduced	-0.566799	0	-0.4545	3e-06	-0.0907	0.015116	-0.2603	1.8e-05	-0.2447	0.000246	0.179906	0.003362	0.0463933	0.6908	0.128703	0.199666
YDL154W	MSH5	MSH5	Protein of the MutS family, forms a dimer with Msh4p that facilitates crossovers between homologs during meiosis; msh5-Y823H mutation confers tolerance to DNA alkylating agents; homologs present in C. elegans and humans	-0.2244	0.000289	0.452395	0	0.136795	0.00533	0.247903	5.8e-05	-0.0826996	0.149692	0.143798	0.05899	-0.00330033	0.991492	-0.0186997	0.941263
YDL155W	CLB3	CLB3	B-type cyclin involved in cell cycle progression; activates Cdc28p to promote the G2/M transition; may be involved in DNA replication and spindle assembly; accumulates during S phase and G2, then targeted for ubiquitin-mediated degradation	-0.0611	0.380389	-0.4078	0	-0.1226	0.005559	-0.304001	0	-0.166899	0.006573	-0.00970004	0.907037	0.00289691	0.990984	0.0215934	0.910421
YDL156W	CMR1	CMR1	Putative protein of unknown function; protein sequence contains three WD domains (WD-40 repeat); green fluorescent protein (GFP)-fusion protein localizes to the cytoplasm and nucleus	0.234195	0.00473	-0.0988995	0.049184	0.153896	0.001199	-0.0169995	0.773515	0.0910972	0.144412	-0.0284002	0.706492	-0.0668005	0.602785	0.0212949	0.915467
YDL157C	YDL157C		Putative protein of unknown function; the authentic, non-tagged protein is detected in highly purified mitochondria in high-throughput studies	0.0321996	0.740755	0.363597	7e-06	0.228997	4.2e-05	0.119104	0.10374	0.236095	0.00183	0.124302	0.155669	0.0474965	0.784462	-0.0529997	0.824577
YDL158C	YDL158C		Dubious ORF unlikely to encode a protein, based on available experimental and comparative sequence data	-0.2364	0.000338	-0.335	1e-06	-0.0637997	0.085829	-0.3143	1e-06	-0.0226996	0.744086	-0.0207004	0.821166	0.0797024	0.417863	0.0425043	0.822952
YDL159W	STE7	STE7	Signal transducing MAP kinase kinase involved in pheromone response, where it phosphorylates Fus3p, and in the pseudohyphal/invasive growth pathway, through phosphorylation of Kss1p; phosphorylated by Ste11p, degraded by ubiquitin pathway	-0.0268002	0.782599	-0.1109	0.054062	0.207606	2e-05	-0.1078	0.037738	0.125995	0.048838	-0.0556993	0.451973	0.0818032	0.778393	-0.1698	0.526317
YDL159W-A	YDL159W-A	YDL159W-B	Putative protein of unknown function; identified by sequence comparison with hemiascomycetous yeast species	-0.0246002	0.779778	-0.00959982	0.910556	-0.00619958	0.881338	-0.0158	0.854931	-0.0380004	0.508943	0.0336943	0.785359	0.00630521	0.982809	0.0268992	0.929748
YDL160C	DHH1	DHH1	Cytoplasmic DExD/H-box helicase, stimulates mRNA decapping, coordinates distinct steps in mRNA function and decay, interacts with both the decapping and deadenylase complexes, may have a role in mRNA export and translation	0.0999011	0.350546	-0.1993	0.006556	-0.0709999	0.058944	-0.0915006	0.211035	-0.1904	0.001882	-0.0628997	0.535317	-0.0139998	0.960327	-0.0217004	0.941263
YDL161W	ENT1	ENT1	Epsin-like protein involved in endocytosis and actin patch assembly and functionally redundant with Ent2p; binds clathrin via a clathrin-binding domain motif at C-terminus	-0.047	0.536144	0.0208968	0.684669	0.0227016	0.544573	0.0647035	0.147419	-0.0706998	0.302471	-0.0571995	0.315123	0.0530974	0.54472	-0.00149974	0.993968
YDL162C	YDL162C		Dubious open reading frame unlikely to encode a protein, based on available experimental and comparative sequence data; partially overlaps ENT1/YDL161W, a verified gene involved in endocytosis and actin cortical patch assembly	-0.0610007	0.456988	-0.1288	0.017167	0.0891049	0.03676	-0.103599	0.040999	0.00279612	0.969318	-0.0133998	0.8873	-0.0799003	0.553706	0.00759739	0.974161
YDL163W	YDL163W		Dubious open reading frame unlikely to encode a protein, based on experimental and comparative sequence data; partially overlaps the verified gene CDC9/YDL164C encoding DNA ligase	0.0479013	0.499577	-0.0254002	0.731732	0.0307033	0.586671	-0.0547998	0.495411	-0.0132003	0.888844	0.049798	0.614736	0.0278052	0.889063	-0.00369948	0.988512
YDL164C	CDC9	CDC9;MMS8	DNA ligase found in the nucleus and mitochondria, an essential enzyme that joins Okazaki fragments during DNA replication; also acts in nucleotide excision repair, base excision repair, and recombination	0.0270974	0.709344	-0.262299	5.5e-05	-0.00480061	0.897672	-0.150199	0.006729	-0.0581004	0.418277	-0.0424999	0.580024	0.00630521	0.978878	-0.0452007	0.798946
YDL165W	CDC36	CDC36;DNA19;NOT2	Component of the CCR4-NOT complex, which has multiple roles in regulating mRNA levels including regulation of transcription and destabilizing mRNAs by deadenylation; basal transcription factor	-0.132901	0.016882	0.109601	0.018401	0.0807941	0.028101	-0.0512003	0.279009	0.198997	0.001581	0.0601996	0.344892	0.0198015	0.885291	0.0297002	0.871983
YDL166C	FAP7	FAP7	Essential NTPase required for small ribosome subunit synthesis, mediates processing of the 20S pre-rRNA at site D in the cytoplasm but associates only transiently with 43S preribosomes via Rps14p, may be the endonuclease for site D	-0.127701	0.051115	-0.000300112	0.996259	-0.0279	0.562117	-0.0428996	0.363185	-0.00990049	0.890495	-0.0822001	0.186214	-0.0553994	0.604893	-0.0109002	0.961482
YDL167C	NRP1	NRP1	Putative RNA binding protein of unknown function; localizes to stress granules induced by glucose deprivation; predicted to be involved in ribosome biogenesis	-0.371501	2.2e-05	-0.2703	0.000906	-0.3171	1e-06	-0.1497	0.02515	-0.338199	2.3e-05	0.0467006	0.636152	0.0226022	0.905195	0.0619973	0.767579
YDL168W	SFA1	ADH5;SFA1	Bifunctional enzyme containing both alcohol dehydrogenase and glutathione-dependent formaldehyde dehydrogenase activities, functions in formaldehyde detoxification and formation of long chain and complex alcohols, regulated by Hog1p-Sko1p	-0.279	0.000166	0.274399	2.5e-05	-0.0553004	0.148766	0.0644	0.277696	-0.1909	0.012981	0.0966937	0.154069	0.0965992	0.284426	0.0447019	0.792973
YDL169C	UGX2	UGX2	Protein of unknown function, transcript accumulates in response to any combination of stress conditions	1.2285	0	0.418902	6e-06	0.123401	0.001477	0.378001	0	0.367002	0.000159	-0.2973	0.000217	-0.1082	0.243969	-0.1245	0.299332
YDL170W	UGA3	UGA3	Transcriptional activator necessary for gamma-aminobutyrate (GABA)-dependent induction of GABA genes (such as UGA1, UGA2, UGA4); zinc-finger transcription factor of the Zn(2)-Cys(6) binuclear cluster domain type; localized to the nucleus	-0.356899	9e-06	0.478899	0	-0.2109	4.8e-05	0.437302	0	-0.239001	0.002161	0.152404	0.036819	-0.0101998	0.964848	0.137399	0.296168
YDL171C	GLT1	GLT1	NAD(+)-dependent glutamate synthase (GOGAT), synthesizes glutamate from glutamine and alpha-ketoglutarate; with Gln1p, forms the secondary pathway for glutamate biosynthesis from ammonia; expression regulated by nitrogen source	-0.0556993	0.531257	-0.371999	0	-0.00749983	0.891949	-0.255599	7e-06	0.0249012	0.70587	0.0985004	0.116594	0.019403	0.889063	-0.0136007	0.947549
YDL172C	YDL172C		Dubious ORF unlikely to encode a protein, based on available experimental and comparative sequence data	0.129204	0.140407	-0.152401	0.087108	0.129797	0.009106	-0.2261	0.009802	-0.114501	0.041665	0.0460999	0.710561	0.0970983	0.556229	0.0253974	0.940352
YDL173W	PAR32	PAR32	Putative protein of unknown function; hyperphosphorylated upon rapamycin treatment in a Tap42p-dependent manner; green fluorescent protein (GFP)-fusion protein localizes to the cytoplasm; PAR32 is not an essential gene	0.175199	0.035241	0.183594	0.000806	0.182298	0.000458	0.131497	0.023031	0.0662063	0.345327	0.00279612	0.975848	0.0610987	0.535116	0.0044942	0.983403
YDL174C	DLD1	DLD1	D-lactate dehydrogenase, oxidizes D-lactate to pyruvate, transcription is heme-dependent, repressed by glucose, and derepressed in ethanol or lactate; located in the mitochondrial inner membrane	0.450496	0	0.435501	0	-0.301101	2.6e-05	0.108598	0.026586	-0.197501	0.031458	-0.2027	0.000774	-0.0483003	0.667817	-0.1166	0.275221
YDL175C	AIR2	AIR2	Zinc knuckle protein, involved in nuclear RNA processing and degredation as a component of the TRAMP complex; stimulates the poly(A) polymerase activity of Pap2p in vitro; functionally redundant with Air1p	-0.1209	0.028361	0.141799	0.005778	0.00789873	0.853961	0.124302	0.01306	0.0398964	0.532412	0.126299	0.028949	0.108705	0.175608	0.112794	0.273923
YDL176W	YDL176W		Protein of unknown function, predicted by computational methods to be involved in fructose-1,6-bisphosphatase (Fbp1p) degradation; interacts with components of the GID complex; YDL176W is not an essential gene	0.0409065	0.547753	0.0596045	0.163453	-0.0302995	0.376111	0.000706747	0.990694	-0.0141003	0.823797	0.0308022	0.644917	0.0260068	0.821737	0.0129977	0.940352
YDL177C	YDL177C		Putative protein of unknown function; similar to the mouse IMPACT gene; YDL177C is not an essential gene	0.612796	0.010317	-0.2021	0.097939	0.207006	0.002459	-0.356401	0.004678	0.273098	0.017016	-0.2841	0.010646	-0.1245	0.482062	-0.407	0.039989
YDL178W	DLD2	AIP2;DLD2	D-lactate dehydrogenase, located in the mitochondrial matrix	-0.00990049	0.898401	0.0114956	0.86693	-0.0945998	0.009507	-0.0984005	0.093699	-0.1787	0.002493	-0.1048	0.182235	0.0262052	0.876849	-0.0488002	0.830309
YDL179W	PCL9	PCL9	Cyclin, forms a functional kinase complex with Pho85p cyclin-dependent kinase (Cdk), expressed in late M/early G1 phase, activated by Swi5p	-0.1886	0.006983	-0.0765998	0.07695	-0.1213	0.002782	-0.0615998	0.218434	-0.230601	0.000794	0.0121968	0.873408	0.0245041	0.831794	0.0359054	0.801405
YDL180W	YDL180W		Putative protein of unknown function; green fluorescent protein (GFP)-fusion protein localizes to the vacuole	0.130601	0.069041	0.2607	3e-06	0.148505	0.002547	0.160494	0.001391	0.110203	0.087114	-0.0204004	0.780431	0.0396999	0.695694	0.0403033	0.768704
YDL181W	INH1	INH1	Protein that inhibits ATP hydrolysis by the F1F0-ATP synthase; inhibitory function is enhanced by stabilizing proteins Stf1p and Stf2p; has similarity to Stf1p; has a calmodulin-binding motif and binds calmodulin in vitro	1.2614	0	-1.4619	0	1.2433	0	-1.0122	0	1.0521	0	-0.2403	0.010814	0.123799	0.398012	0.0833019	0.749715
YDL182W	LYS20	LYS20	Homocitrate synthase isozyme, catalyzes the condensation of acetyl-CoA and alpha-ketoglutarate to form homocitrate, which is the first step in the lysine biosynthesis pathway; highly similar to the other isozyme, Lys21p	0.183506	0.064232	0.7446	0	0.773701	0	0.5431	0	0.779596	0	0.362498	0	0.372194	1e-06	-0.114099	0.249639
YDL183C	YDL183C		Putative protein of unknown function; YDL183C is not an essential gene	0.323601	0	-0.0920003	0.077735	0.163795	0.000468	0.0508987	0.352235	0.192598	0.002011	-0.0460003	0.563403	-0.146999	0.144904	-0.0676999	0.636909
YDL133C-A	RPL41B	RPL41B;RPL47B;YDL134C-A	Ribosomal protein L47 of the large (60S) ribosomal subunit, identical to Rpl41Ap and has similarity to rat L41 ribosomal protein; comprised of only 25 amino acids; rpl41a rpl41b double null mutant is viable	-0.1332	0.564142	-0.0778006	0.322924	-0.1347	0.002068	0.00850123	0.937099	0.0360039	0.84568	0.0978939	0.228764	-0.1318	0.24139	-0.0336005	0.905147
YDL185C-A	YDL185C-A		Dubious open reading frame unlikely to encode a protein, based on available experimental and comparative sequence data; partially overlaps the verified gene YDL185W; identified by homology with hemiascomycetous yeast species	-0.00869966	0.927501	0.0405979	0.53187	0.0521933	0.289212	-0.0182993	0.815584	-0.0109002	0.89743	0.0606008	0.566894	-0.00159939	0.994958	-0.0136998	0.953231
YDL185W	TFP1	CLS8;TFP1;VMA1	Subunit A of the eight-subunit V1 peripheral membrane domain of the vacuolar H+-ATPase; protein precursor undergoes self-catalyzed splicing to yield the extein Tfp1p and the intein Vde (PI-SceI), which is a site-specific endonuclease	0.131695	0.045239	0.0631992	0.236694	0.108304	0.003922	0.0210959	0.682533	-0.1012	0.098969	0.104296	0.053736	0.102201	0.175608	0.0431065	0.767988
YDL186W	YDL186W		Putative protein of unknown function; YDL186W is not an essential gene	-0.120399	0.094022	0.184902	0.002112	-0.00289984	0.958404	0.117801	0.060319	-0.0215993	0.765022	0.0655034	0.385187	0.0269983	0.873355	-0.00920049	0.970898
YDL187C	YDL187C		Dubious ORF unlikely to encode a functional protein, based on available experimental and comparative sequence data	-0.1557	0.033536	-0.0279	0.644945	0.0033	0.950635	-0.0204004	0.758434	0.0035015	0.969765	0.141694	0.042251	0.189198	0.025607	0.100493	0.510213
YDL188C	PPH22	PPH2;PPH22	Catalytic subunit of protein phosphatase 2A, functionally redundant with Pph21p; methylated at C terminus; forms alternate complexes with several regulatory subunits; involved in signal transduction and regulation of mitosis	0.214299	0.001638	0.248098	0.000119	0.0729976	0.077549	0.227606	4.1e-05	0.0931951	0.142812	-0.0778006	0.221187	-0.125999	0.097254	-0.0840998	0.519875
YDL189W	RBS1	RBS1	Protein of unknown function, identified as a high copy suppressor of psk1 psk2 mutations that confer temperature-sensitivity for galactose utilization; proposed to bind single-stranded nucleic acids via its R3H domain	-0.0651997	0.423499	0.114594	0.113278	-0.192099	7.2e-05	0.119701	0.081504	-0.131199	0.05004	-0.0220006	0.853284	-0.0357995	0.852151	0.00220564	0.9951
YDL190C	UFD2	UFD2	Ubiquitin chain assembly factor (E4) that cooperates with a ubiquitin-activating enzyme (E1), a ubiquitin-conjugating enzyme (E2), and a ubiquitin protein ligase (E3) to conjugate ubiquitin to substrates; also functions as an E3	0.2672	6.6e-05	0.196796	0.004296	0.167602	0.000129	0.105195	0.063607	0.0142982	0.838707	-0.0292995	0.759992	0.0941955	0.342853	0.0956949	0.559162
YDL191W	RPL35A	RPL35A;SOS1	Protein component of the large (60S) ribosomal subunit, identical to Rpl35Bp and has similarity to rat L35 ribosomal protein	-0.419399	0.004476	-0.0554998	0.583437	-0.0900994	0.019179	-0.0969	0.245401	-0.169999	0.006273	0.139797	0.135473	0.107902	0.478875	-0.0428996	0.88229
YDL192W	ARF1	ARF1	ADP-ribosylation factor, GTPase of the Ras superfamily involved in regulation of coated vesicle formation in intracellular trafficking within the Golgi; functionally interchangeable with Arf2p	0.0140982	0.872024	0.142505	0.026885	0.0483059	0.261375	0.0980961	0.096165	0.0772977	0.188924	0.102094	0.170848	0.0250997	0.889507	0.0662063	0.746697
YDL193W	NUS1	NUS1	Putative prenyltransferase, required for cell viability; proposed to be involved in protein trafficking because tet-repressible mutant shows accumulation of hypoglycosylated forms of CPY	0.0353001	0.590861	-0.16	0.008732	0.172897	0.000318	-0.1612	0.00351	0.1741	0.013075	0.0528054	0.515555	0.0651035	0.557314	0.0368057	0.843705
YDL194W	SNF3	SNF3	Plasma membrane glucose sensor that regulates glucose transport; has 12 predicted transmembrane segments; long cytoplasmic C-terminal tail is required for low glucose induction of hexose transporter genes HXT2 and HXT4	0.173102	0.005587	-0.126599	0.02868	0.0307033	0.453444	-0.1414	0.010242	0.0791016	0.240737	-0.0522007	0.512706	-0.0328004	0.826161	-0.0323002	0.873576
YDL195W	SEC31	SEC31;WEB1	Essential phosphoprotein component (p150) of the COPII coat of secretory pathway vesicles, in complex with Sec13p; required for ER-derived transport vesicle formation	0.228	0.019338	0.254703	0.001052	0.151898	0.000708	0.173601	0.018299	0.340995	0.002563	0.0696059	0.560794	0.0821984	0.596635	-0.0294997	0.92675
YDL196W	YDL196W		Dubious open reading frame unlikely to encode a protein, based on available experimental and comparative sequence data; open reading frame is located in promoter region of essential gene SEC31	1.2531	0	0.0631025	0.349702	1.5153	0	-0.0208	0.775568	1.5041	0	0.00570179	0.952718	0.0119965	0.950412	0.0324959	0.868818
YDL197C	ASF2	ASF2	Anti-silencing protein that causes derepression of silent loci when overexpressed	0.179396	0.000404	-0.179	0.002358	0.101099	0.01245	-0.123099	0.030838	0.00390442	0.958281	-0.0263006	0.762293	0.0380006	0.763337	-0.0161997	0.940352
YDL198C	GGC1	GGC1;YHM1	Mitochondrial GTP/GDP transporter, essential for mitochondrial genome maintenance; has a role in mitochondrial iron transport; member of the mitochondrial carrier family	-0.581799	0	0.656203	0	-0.569501	0	0.210601	0.000201	-0.571199	0	-0.0301006	0.739282	-0.0470999	0.69038	-0.0828005	0.519875
YDL199C	YDL199C		Putative transporter, member of the sugar porter family	0.945802	0	0.187299	0.008713	0.2339	0.000171	0.0714057	0.270757	0.347303	0.000214	-0.0529997	0.518379	0.054904	0.740053	-0.00669954	0.978207
YDL200C	MGT1	MGMT;MGT1	DNA repair methyltransferase (6-O-methylguanine-DNA methylase) involved in protection against DNA alkylation damage	0.201395	0.004306	0.260796	3.1e-05	-0.285701	1e-06	0.124897	0.019142	-0.139299	0.018698	-0.0224006	0.796102	0.00600353	0.979344	-0.0668005	0.686784
YDL201W	TRM8	TRM8	Subunit of a tRNA methyltransferase complex composed of Trm8p and Trm82p that catalyzes 7-methylguanosine modification of tRNA	-0.692499	0	-0.552899	0	-0.1772	0.000115	-0.3565	0	-0.2541	0.000581	0.108397	0.093558	0.224102	0.23224	0.0313952	0.930649
YDL202W	MRPL11	MRPL11	Mitochondrial ribosomal protein of the large subunit	0.179804	0.001661	0.101206	0.142228	0.354204	0	0.126299	0.036612	0.209304	0.004126	0.0634063	0.47116	-0.0485002	0.739545	-0.0808003	0.622454
YDL203C	ACK1	ACK1	Protein that functions upstream of Pkc1p in the cell wall integrity pathway; GFP-fusion protein expression is induced in response to the DNA-damaging agent MMS; non-tagged Ack1p is detected in purified mitochondria	-0.0417007	0.455278	-0.0472997	0.224033	0.0293045	0.420325	-0.0559002	0.135836	0.0251989	0.682461	-0.0165996	0.796223	0.0564032	0.44147	-0.0450995	0.736507
YDL204W	RTN2	RTN2	Protein of unknown function; has similarity to mammalian reticulon proteins; member of the RTNLA (reticulon-like A) subfamily	3.5572	0	0.634203	0.002424	2.5385	0	0.939701	0	2.7811	0	-0.205899	0.045845	-0.0961997	0.610856	-0.0871999	0.760883
YDL205C	HEM3	HEM3;OLE2	Porphobilinogen deaminase, catalyzes the conversion of 4-porphobilinogen to hydroxymethylbilane, the third step in heme biosynthesis; localizes to the cytoplasm and nucleus; expression is regulated by Hap2p-Hap3p, but not by levels of heme	-0.0606997	0.630215	-0.1052	0.067073	0.0404015	0.372264	-0.0670998	0.282958	0.0055006	0.950386	0.00640575	0.937617	-0.0671995	0.468204	-0.0146001	0.940352
YDL206W	YDL206W		Putative protein of unknown function; YDL206W is not an essential protein	0.534201	0	-0.1076	0.029521	0.1092	0.004688	-0.0490001	0.299961	0.268698	0.00024	-0.0240999	0.787574	0.0287954	0.811191	0.0106939	0.959284
YDL207W	GLE1	BRR3;GLE1;RSS1	Cytoplasmic nucleoporin required for polyadenylated RNA export but not for protein import; component of Nup82p nuclear pore subcomplex; contains a nuclear export signal	0.0491986	0.60175	0.0277061	0.686606	-0.0806996	0.062833	-0.0586007	0.387309	-0.110699	0.060249	-0.0528007	0.58743	-0.0199996	0.920793	-0.1616	0.572086
YDL208W	NHP2	NHP2	Nuclear protein related to mammalian high mobility group (HMG) proteins, essential for function of H/ACA-type snoRNPs, which are involved in 18S rRNA processing	-0.434801	0	-0.2903	2.7e-05	-0.1045	0.008681	-0.1848	0.000559	-0.0735997	0.243158	0.137504	0.038933	-0.00289984	0.992083	0.0463933	0.784407
YDL209C	CWC2	CWC2;NTC40	Member of the NineTeen Complex (NTC) that contains Prp19p and stabilizes U6 snRNA in catalytic forms of the spliceosome containing U2, U5, and U6 snRNAs; binds directly to U6 snRNA; similar to S. pombe Cwf2	-0.0936004	0.196693	-0.102701	0.018779	0.177905	0.000167	-0.0848004	0.048875	0.0473988	0.382097	0.075204	0.237765	-0.0138993	0.91315	-0.00439971	0.98247
YDL210W	UGA4	UGA4	Permease that serves as a gamma-aminobutyrate (GABA) transport protein involved in the utilization of GABA as a nitrogen source; catalyzes the transport of putrescine and delta-aminolevulinic acid (ALA); localized to the vacuolar membrane	0.0985947	0.151691	-0.1737	0.000671	-0.413699	0	-0.2186	4.4e-05	-0.0953995	0.088782	-0.273899	1.6e-05	-0.0222995	0.877056	-0.0415003	0.816627
YDL211C	YDL211C		Putative protein of unknown function; green fluorescent protein (GFP)-fusion protein localizes to the vacuole	0.0565974	0.467656	-0.1735	0.000359	0.183899	0.000105	-0.285701	0	0.0571938	0.318495	-0.0221003	0.805507	0.131603	0.058746	0.0579978	0.705891
YDL212W	SHR3	APF1;SHR3	Endoplasmic reticulum packaging chaperone, required for incorporation of amino acid permeases into COPII coated vesicles for transport to the cell surface	-0.3012	3e-06	-0.0883007	0.140722	-0.0925001	0.017821	-0.1782	0.000949	-0.1055	0.077113	0.0126974	0.874077	0.00769785	0.96403	-0.0428001	0.784064
YDL213C	NOP6	NOP6	Putative RNA-binding protein implicated in ribosome biogenesis; contains an RNA recognition motif (RRM) and has similarity to hydrophilins; NOP6 may be a fungal-specific gene as no homologs have been yet identified in higher eukaryotes	-0.3803	0	0.00279612	0.968126	0.00830043	0.848875	-0.0154996	0.759346	-0.0563007	0.385461	0.2232	0.000231	0.0897015	0.247813	0.0870011	0.425903
YDL214C	PRR2	PRR2	Serine/threonine protein kinase that inhibits pheromone induced signalling downstream of MAPK, possibly at the level of the Ste12p transcription factor	0.418999	0	-0.1379	0.012716	0.152002	0.016765	-0.1295	0.014379	0.152703	0.11857	-0.1485	0.019774	0.1038	0.211404	-0.0521005	0.88229
YDL215C	GDH2	GDH-B;GDH2;GDHB	NAD(+)-dependent glutamate dehydrogenase, degrades glutamate to ammonia and alpha-ketoglutarate; expression sensitive to nitrogen catabolite repression and intracellular ammonia levels	0.5397	0	0.278996	0.000899	0.0583996	0.148503	0.240204	0.000524	0.0950062	0.131	-0.0122004	0.900794	-0.0464993	0.735487	-0.0364001	0.839639
YDL216C	RRI1	CSN5;JAB1;RRI1	Catalytic subunit of the COP9 signalosome (CSN) complex that acts as an isopeptidase in cleaving the ubiquitin-like protein Nedd8 from SCF ubiquitin ligases; metalloendopeptidase involved in the adaptation to pheromone signaling	0.194995	0.012136	0.192396	0.001137	-0.0359992	0.389738	-0.0173002	0.786233	-0.0751005	0.179901	-0.0545002	0.426506	-0.00490049	0.98224	-0.0461001	0.818078
YDL217C	TIM22	TIM22	Essential core component of the mitochondrial TIM22 complex involved in insertion of polytopic proteins into the inner membrane; forms the channel through which proteins are imported	0.109695	0.056618	0.181204	0.003871	0.0683957	0.17725	0.177203	0.000368	0.0910972	0.149999	-0.0636006	0.364495	-0.110199	0.214276	-0.0431999	0.783965
YDL218W	YDL218W		Putative protein of unknown function; YDL218W transcription is regulated by Azf1p and induced by starvation and aerobic conditions; expression also induced in cells treated with the mycotoxin patulin	2.4772	0	0.134799	0.134776	1.0023	0	0.327101	1e-06	1.2843	0	-0.0739004	0.312111	-0.1258	0.178427	-0.0752996	0.682455
YDL219W	DTD1	DTD1	D-Tyr-tRNA(Tyr) deacylase, functions in protein translation, may affect nonsense suppression via alteration of the protein synthesis machinery; ubiquitous among eukaryotes	-0.301501	3e-06	-0.3707	1e-06	-0.346001	0	-0.2452	7.4e-05	-0.1915	0.002438	-0.0362995	0.68294	0.0902031	0.355025	-0.000200549	0.999254
YDL220C	CDC13	CDC13;EST4	Single stranded DNA-binding protein found at TG1-3 telomere G-tails; regulates telomere replication through recruitment of specific sub-complexes, but the essential function is telomere capping	0.0203991	0.809647	-0.0110005	0.891379	-0.3646	0	-0.0395995	0.638237	-0.2489	0.001134	-0.0054	0.970299	-0.00980026	0.973499	0.0818032	0.734222
YDL221W	YDL221W		Dubious open reading frame unlikely to encode a protein, based on available experimental and comparative sequence data; partially overlaps the 3' end of essential gene CDC13	0.178606	0.004506	-0.00230005	0.968671	0.234599	0.000105	0.0313952	0.667065	0.213702	0.00098	0.0109946	0.908077	0.0249012	0.862728	0.0435965	0.797756
YDL222C	FMP45	FMP45	Integral membrane protein localized to mitochondria (untagged protein); required for sporulation and maintaining sphingolipid content; has sequence similarity to SUR7 and YNL194C	2.5143	0	0.357901	0.007723	1.9345	0	0.534301	0	2.1108	0	-0.1759	0.022354	-0.213001	0.011313	-0.1057	0.46294
YDL223C	HBT1	HBT1	Substrate of the Hub1p ubiquitin-like protein that localizes to the shmoo tip (mating projection); mutants are defective for mating projection formation, thereby implicating Hbt1p in polarized cell morphogenesis	2.8291	0	0.209004	0.010504	1.8154	0	0.4801	0	1.997	0	-0.0404999	0.627822	-0.1695	0.044363	-0.0726997	0.617643
YDL224C	WHI4	WHI4	Putative RNA binding protein and partially redundant Whi3p homolog that regulates the cell size requirement for passage through Start and commitment to cell division	0.225497	0.001715	0.193898	0.000525	0.0785962	0.08781	0.0543067	0.357524	0.0729016	0.290747	0.0436945	0.534854	0.0269983	0.852151	0.0711036	0.591351
YDL225W	SHS1	SEP7;SHS1	One of five related septins (Cdc3p, Cdc10p, Cdc11p, Cdc12p, Shs1p) that form a cortical filamentous collar at the mother-bud neck which is necessary for normal morphogenesis and cytokinesis	-0.0163004	0.832225	-0.07	0.233351	0.125506	0.01248	-0.0908997	0.111666	-0.0376005	0.676915	0.0229004	0.826442	0.115699	0.255832	0.0411028	0.838568
YDL226C	GCS1	GCS1	ADP-ribosylation factor GTPase activating protein (ARF GAP), involved in ER-Golgi transport; shares functional similarity with Glo3p	-0.0928001	0.147985	0.000995116	0.986132	-0.0744	0.070157	-0.1088	0.017811	-0.135301	0.034685	-0.0910995	0.114721	0.0249012	0.840952	-0.0132003	0.942277
YDL227C	HO	HO	Site-specific endonuclease required for gene conversion at the MAT locus (homothallic switching) through the generation of a ds DNA break; expression restricted to mother cells in late G1 as controlled by Swi4p-Swi6p, Swi5p and Ash1p	0.463099	0	-0.1955	0.008518	0.0616933	0.115004	-0.221901	0.000156	-0.0335001	0.56103	-0.0132993	0.891281	-0.0346996	0.791187	0.0234967	0.910421
YDL228C	YDL228C		Dubious open reading frame unlikely to encode a protein, based on available experimental and comparative sequence data; almost completely overlaps the verified gene SSB1	-0.222	0.045497	-0.740001	0	0.0447019	0.464061	-0.6606	0	-0.4237	6.8e-05	0.0672945	0.559525	0.126299	0.348865	0.0021048	0.9951
YDL229W	SSB1	SSB1;YG101	Cytoplasmic ATPase that is a ribosome-associated molecular chaperone, functions with J-protein partner Zuo1p; may be involved in folding of newly-made polypeptide chains; member of the HSP70 family; interacts with phosphatase subunit Reg1p	-0.188	0.211134	-0.437901	2.2e-05	-0.142201	0.001299	-0.4134	8e-06	-0.4216	1.5e-05	-0.0514006	0.665869	-0.0439999	0.833457	-0.0459005	0.871983
YDL230W	PTP1	PTP1	Phosphotyrosine-specific protein phosphatase that dephosphorylates a broad range of substrates in vivo, including Fpr3p; localized to the cytoplasm and the mitochondria	0.126894	0.044356	0.0551957	0.347662	0.255295	1.3e-05	-0.0395002	0.524617	0.156694	0.020371	0.011696	0.901316	-0.000800918	0.997731	0.016696	0.940352
YDL231C	BRE4	BRE4	Zinc finger protein containing five transmembrane domains; null mutant exhibits strongly fragmented vacuoles and sensitivity to brefeldin A, a drug which is known to affect intracellular transport	0.2029	0.000503	-0.1791	0.000327	-0.0444997	0.248819	-0.2213	2.7e-05	-0.0339993	0.573439	-0.1413	0.007409	-0.0323002	0.760072	0.0152977	0.930649
YDL232W	OST4	OST4	Subunit of the oligosaccharyltransferase complex of the ER lumen, which catalyzes protein asparagine-linked glycosylation; type I membrane protein required for incorporation of Ost3p or Ost6p into the OST complex	0.4339	0	0.0645932	0.337624	0.0594937	0.112915	-0.1499	0.015788	0.0836967	0.114649	-0.00180016	0.987174	0.0251989	0.889507	-0.0138993	0.955895
YDL233W	YDL233W		Putative protein of unknown function; green fluorescent protein (GFP)-fusion protein localizes to the cytoplasm and nucleus; YDL233W is not an essential gene	0.00860162	0.898349	0.306601	5.1e-05	0.125995	0.003224	0.235102	0.000221	0.1396	0.018135	0.0168956	0.870805	-0.0685998	0.539919	-0.0393	0.846908
YDL234C	GYP7	GYP7	GTPase-activating protein for yeast Rab family members including: Ypt7p (most effective), Ypt1p, Ypt31p, and Ypt32p (in vitro); involved in vesicle mediated protein trafficking	0.350905	3e-06	0.284194	0.000703	0.299397	2e-06	0.090596	0.089213	0.205105	0.003149	0.0225028	0.76517	0.0358069	0.739545	0.0222044	0.896445
YDL235C	YPD1	YPD1	Phosphorelay intermediate protein, phosphorylated by the plasma membrane sensor Sln1p in response to osmotic stress and then in turn phosphorylates the response regulators Ssk1p in the cytosol and Skn7p in the nucleus	0.0264035	0.737862	-0.1359	0.011876	-0.0524999	0.135466	-0.1474	0.002377	-0.0987002	0.134023	-0.1838	0.002793	-0.0390006	0.744844	-0.0416992	0.803291
YDL236W	PHO13	PHO13	Alkaline phosphatase specific for p-nitrophenyl phosphate; also has protein phosphatase activity	-0.0560997	0.384054	-0.1192	0.016331	-0.1835	0.000375	-0.1047	0.036052	-0.171399	0.012468	-0.0959005	0.107572	-0.0815008	0.420136	-0.0538007	0.715757
YDL237W	AIM6	AIM6;LRC1	Putative protein of unknown function, required for respiratory growth; YDL237W is not an essential gene	0.274804	6.4e-05	0.0287954	0.676324	0.188502	6.6e-05	0.013498	0.850302	0.272895	0.000151	-0.0764005	0.373908	-0.0318001	0.854328	0.0184063	0.940352
YDL238C	GUD1	GUD1	Guanine deaminase, a catabolic enzyme of the guanine salvage pathway producing xanthine and ammonia from guanine; activity is low in exponentially-growing cultures but expression is increased in post-diauxic and stationary-phase cultures	0.252404	0.000148	0.052402	0.326095	0.000201963	0.995546	0.0128976	0.82558	0.068203	0.313624	-0.100401	0.126929	-0.0954997	0.25985	-0.0775997	0.562464
YDL239C	ADY3	ADY3	Protein required for spore wall formation, thought to mediate assembly of a Don1p-containing structure at the leading edge of the prospore membrane via interaction with spindle pole body components; potentially phosphorylated by Cdc28p	0.341804	3.7e-05	0.0297002	0.764207	0.0168956	0.627468	-0.0405993	0.534482	0.0450934	0.462264	-0.0654005	0.36647	-0.0152007	0.935789	-0.0380996	0.83408
YDL240C-A	YDL240C-A		Dubious open reading frame unlikely to encode a protein, based on available experimental and comparative sequence data; identified by sequence comparison with hemiascomycetous yeast species	0.033497	0.716656	-0.0604003	0.426142	-0.0897002	0.020955	0.053306	0.532172	-0.0541002	0.373782	-0.0439999	0.690892	-0.0590004	0.749047	-0.0109002	0.96795
YDL240W	LRG1	LRG1	Putative GTPase-activating protein (GAP) involved in the Pkc1p-mediated signaling pathway that controls cell wall integrity; appears to specifically regulate 1,3-beta-glucan synthesis	-0.00970004	0.961685	-0.1197	0.028229	-0.1522	0.0006	-0.133799	0.009844	-0.1783	0.004716	-0.0794003	0.217108	-0.0110994	0.957851	0.0622046	0.6691
YDL241W	YDL241W		Putative protein of unknown function; YDL241W is not an essential gene	-0.6751	0	-0.0623001	0.337092	-0.466799	0	-0.3025	9e-06	-0.2246	0.004648	-0.295201	0.000143	0.0297992	0.850646	0.0345961	0.868941
YDL242W	YDL242W		Dubious open reading frame unlikely to encode a protein, based on available experimental and comparative sequence data	-0.00149974	0.986257	0.0108944	0.880778	-0.051	0.297519	0.00769785	0.918634	-0.0606997	0.297461	0.0690009	0.424788	0.00220564	0.994958	0.0196023	0.944992
YDL243C	AAD4	AAD4	Putative aryl-alcohol dehydrogenase with similarity to P. chrysosporium aryl-alcohol dehydrogenase, involved in the oxidative stress response; expression induced in cells treated with the mycotoxin patulin	-0.5945	0	0.0347932	0.562299	-0.716	0	-0.0781996	0.149408	-0.5605	2e-06	-0.1012	0.125847	-0.00739977	0.972536	0.0382957	0.854711
YJR156C	THI11	THI11	Protein involved in synthesis of the thiamine precursor hydroxymethylpyrimidine (HMP); member of a subtelomeric gene family including THI5, THI11, THI12, and THI13	0.115699	0.095977	-0.1552	0.02411	-0.689499	0	-0.1305	0.027756	-0.359299	6.7e-05	-0.5064	0	-0.1446	0.128675	-0.167201	0.155736
YJR158W	HXT16	HXT16	Protein of unknown function with similarity to hexose transporter family members, expression is repressed by high levels of glucose	-0.417299	0	-0.270399	0.000543	0.144399	0.000569	-0.295201	2.5e-05	0.0813942	0.146022	0.0614029	0.442143	0.0362009	0.822622	0.0323971	0.878887
YDL246C	SOR2	SOR2	Protein of unknown function; protein sequence is 99% identical to the Sor1p sorbitol dehydrogenase; computational analysis of large-scale protein-protein interaction data also suggests a role in fructose or mannose metabolism	-0.1961	0.011408	0.2548	0.000848	-0.881101	0	-0.1512	0.017997	-0.5827	0	-0.808501	0	-0.1081	0.347878	-0.1045	0.526317
YDL247W	MPH2	MPH2	Alpha-glucoside permease, transports maltose, maltotriose, alpha-methylglucoside, and turanose; identical to Mph3p; encoded in a subtelomeric position in a region likely to have undergone duplication	-0.0949002	0.097878	-0.0359001	0.587428	-0.2633	6e-06	0.0513999	0.451981	-0.185701	0.005995	0.101206	0.219193	0.0667987	0.632673	0.0343002	0.877446
YDL247W-A	YDL247W-A		Dubious open reading frame unlikely to encode a protein, based on available experimental and comparative sequence data; identified by sequence comparison with hemiascomycetous yeast species	-0.2665	0.014522	-0.492901	5.1e-05	-1.1489	0	-0.2535	0.016061	-0.793399	1e-06	-0.2677	0.032502	-0.0608998	0.831571	0.0164963	0.968915
YDL248W	COS7	COS7	Protein of unknown function, member of the DUP380 subfamily of conserved, often subtelomerically-encoded proteins; the authentic, non-tagged protein is detected in highly purified mitochondria in high-throughput studies	0.00170138	0.986366	-0.599099	0	-0.561701	0	-0.2684	2.1e-05	-0.2922	0.000233	-0.1892	0.001494	-0.102701	0.187309	-0.0321998	0.838568
YDR001C	NTH1	NTH1	Neutral trehalase, degrades trehalose; required for thermotolerance and may mediate resistance to other cellular stresses; may be phosphorylated by Cdc28p	1.1788	0	0.540503	0	1.0018	0	0.643902	0	1.0086	0	0.046002	0.563243	-0.0816	0.390885	-0.0662008	0.645977
YDR002W	YRB1	CST20;HTN1;SFO1;YRB1	Ran GTPase binding protein; involved in nuclear protein import and RNA export, ubiquitin-mediated protein degradation during the cell cycle; shuttles between the nucleus and cytoplasm; is essential; homolog of human RanBP1	-0.2273	0.003069	0.200504	0.000229	0.135903	0.017449	0.159694	0.002848	0.0514974	0.441178	0.101502	0.092862	0.0548068	0.572756	0.00960516	0.960572
YDR003W	RCR2	RCR2;SSH5	Vacuolar protein that presumably functions within the endosomal-vacuolar trafficking pathway, affecting events that determine whether plasma membrane proteins are degraded or routed to the plasma membrane; similar to Rcr1p	0.332599	0	0.1149	0.071427	0.276794	1e-06	0.0172948	0.809571	0.270804	0.001739	0.0165962	0.883186	-0.00619958	0.980834	-0.0114993	0.96386
YDR004W	RAD57	RAD57	Protein that stimulates strand exchange by stabilizing the binding of Rad51p to single-stranded DNA; involved in the recombinational repair of double-strand breaks in DNA during vegetative growth and meiosis; forms heterodimer with Rad55p	-0.0515995	0.586196	0.0768053	0.289323	0.123494	0.005789	0.0454989	0.485451	0.0448977	0.467868	0.0883045	0.291565	0.0953979	0.410243	0.0319033	0.893556
YDR005C	MAF1	MAF1	Negative regulator of RNA polymerase III; component of several signaling pathways that repress polymerase III transcription in response to changes in cellular environment; targets the initiation factor TFIIIB	0.255597	4e-06	0.0139981	0.84383	-0.00800024	0.865417	-0.0346996	0.623321	-0.0158	0.845831	-0.0255999	0.813165	-0.0100995	0.965622	-0.00549993	0.983639
YDR006C	SOK1	SOK1	Protein whose overexpression suppresses the growth defect of mutants lacking protein kinase A activity; involved in cAMP-mediated signaling; localized to the nucleus; similar to the mouse testis-specific protein PBS13	0.360095	2e-05	0.0127975	0.88635	0.161294	0.000767	0.122898	0.128491	0.223398	0.012695	0.0913952	0.431068	-0.0529997	0.790225	0.0472033	0.87069
YDR007W	TRP1	TRP1	Phosphoribosylanthranilate isomerase that catalyzes the third step in tryptophan biosynthesis; in 2004, the sequence of TRP1 from strain S228C was updated by changing the previously annotated internal STOP (TAA) to serine (TCA)	0.626103	0	-0.0988995	0.043128	0.333401	1e-06	0.0071955	0.907109	0.304698	0.000167	0.0395034	0.57956	0.0191041	0.893771	0.0502997	0.743133
YDR008C	YDR008C		Dubious open reading frame unlikely to encode a protein, based on available experimental and comparative sequence data	0.2404	0.003589	-0.1135	0.152589	0.155594	0.000957	0.1554	0.037268	0.176502	0.009776	0.0120966	0.923483	-0.1057	0.416292	-0.0487002	0.85176
YDR009W	GAL3	GAL3	Transcriptional regulator involved in activation of the GAL genes in response to galactose; forms a complex with Gal80p to relieve Gal80p inhibition of Gal4p; binds galactose and ATP but does not have galactokinase activity	0.0609051	0.355637	-0.2116	0.000124	-0.3153	1e-06	-0.111899	0.02043	-0.336601	5e-05	-0.234201	6.9e-05	-0.0736999	0.41226	-0.00900014	0.962408
YDR010C	YDR010C		Dubious open reading frame unlikely to encode a protein, based on available experimental and comparative sequence data	0.0989989	0.275623	-0.00390055	0.946678	0.0142982	0.719401	-0.0127999	0.873362	0.086906	0.091125	0.023596	0.82573	0.000100985	0.999875	0.0319033	0.873576
YDR011W	SNQ2	SNQ2	Plasma membrane ATP-binding cassette (ABC) transporter, multidrug transporter involved in multidrug resistance and resistance to singlet oxygen species	0.807899	0	0.667901	0	-0.0908997	0.058503	0.318404	0.000632	-0.00879981	0.914782	0.0199011	0.89753	-0.0733993	0.719933	0.0393069	0.910421
YDR012W	RPL4B	RPL4B	Protein component of the large (60S) ribosomal subunit, nearly identical to Rpl4Ap and has similarity to E. coli L4 and rat L4 ribosomal proteins	-0.392001	0.002367	-0.0139998	0.85025	0.0252982	0.592607	-0.0110005	0.894482	-0.2222	0.020569	0.0784049	0.407003	0.031494	0.865499	-0.0684001	0.76
YDR013W	PSF1	CDC101;PSF1	Subunit of the GINS complex (Sld5p, Psf1p, Psf2p, Psf3p), which is localized to DNA replication origins and implicated in assembly of the DNA replication machinery	-0.117301	0.08471	-0.151	0.007662	0.169899	0.000146	-0.2475	7e-05	0.173805	0.008526	0.033201	0.718106	0.0597014	0.618234	0.0359054	0.849123
YDR014W	RAD61	RAD61;WPL1	Subunit of a complex (Scc3p, Pds5p, Rad61p) that inhibits sister chromatid cohesion; inhibited by Eco1p-acetylated cohesin subunits Smc3p and Mcd1p; related to the human Wapl protein that controls the association of cohesin with chromatin	0.0907044	0.224698	0.0535006	0.313323	-0.00830057	0.858891	0.0380006	0.444674	0.0160969	0.785332	0.0619006	0.321169	-0.0339003	0.768851	0.0636962	0.598153
YDR016C	DAD1	DAD1	Essential subunit of the Dam1 complex (aka DASH complex), couples kinetochores to the force produced by MT depolymerization thereby aiding in chromosome segregation; is transferred to the kinetochore prior to mitosis	-0.0397997	0.676102	0.278901	1e-06	-0.00959982	0.790878	0.110804	0.015187	0.200504	0.002508	0.0686983	0.463895	0.0528054	0.574197	0.0658067	0.767988
YDR017C	KCS1	KCS1	Inositol hexakisphosphate (IP6) and inositol heptakisphosphate (IP7) kinase; generation of high energy inositol pyrophosphates by Kcs1p is required for many processes such as vacuolar biogenesis, stress response and telomere maintenance	0.156604	0.032167	-0.1887	0.003027	-0.0876996	0.024098	-0.168201	0.005523	-0.0799003	0.242948	-0.0386004	0.717722	0.0223039	0.897405	0.131603	0.306075
YDR018C	YDR018C		Probable membrane protein with three predicted transmembrane domains; homologous to Ybr042cp, similar to C. elegans F55A11.5 and maize 1-acyl-glycerol-3-phosphate acyltransferase	0.641398	0	-0.218499	0.002134	0.109802	0.026684	-0.0806004	0.230319	0.283495	0.002444	-0.101501	0.209076	-0.0318001	0.863042	-0.0390999	0.873576
YDR019C	GCV1	GCV1;GSD1	T subunit of the mitochondrial glycine decarboxylase complex, required for the catabolism of glycine to 5,10-methylene-THF; expression is regulated by levels of levels of 5,10-methylene-THF in the cytoplasm	0.1289	0.289584	0.408799	0.000597	-0.5069	0	0.120803	0.250813	-0.5074	2e-06	-0.237399	0.061908	-0.1237	0.569722	-0.2197	0.334351
YDR020C	DAS2	DAS2;RRT3	Putative protein of unknown function; non-essential gene identified in a screen for mutants with increased levels of rDNA transcription; weak similarity with uridine kinases and with phosphoribokinases	-0.331	4e-06	-0.3326	4e-06	-0.340499	0	-0.2005	3.5e-05	-0.313601	7.9e-05	-0.0485002	0.477488	0.0219061	0.863042	0.0330036	0.814239
YDR021W	FAL1	FAL1	Nucleolar protein required for maturation of 18S rRNA, member of the eIF4A subfamily of DEAD-box ATP-dependent RNA helicases	-0.516299	1e-06	-0.409299	0.000203	-0.1213	0.00452	-0.136	0.056971	-0.197501	0.001434	0.0870011	0.361465	-0.00639954	0.98224	0.0960999	0.618622
YDR022C	CIS1	ATG31;CIS1	Autophagy-specific protein required for autophagosome formation; may form a complex with Atg17p and Atg29p that localizes other proteins to the pre-autophagosomal structure; high-copy suppressor of CIK1 deletion	0.238298	0.002105	-0.340499	8.5e-05	-0.1938	4.7e-05	-0.1537	0.026873	-0.0850008	0.122802	-0.145301	0.078192	-0.0266003	0.898531	0.0125973	0.965829
YDR023W	SES1	SES1	Cytosolic seryl-tRNA synthetase, class II aminoacyl-tRNA synthetase that aminoacylates tRNA(Ser), displays tRNA-dependent amino acid recognition which enhances discrimination of the serine substrate, interacts with peroxin Pex21p	-0.3332	2e-06	-0.2625	6e-06	-0.255999	8.1e-05	-0.1904	0.000599	-0.295801	0.004105	-0.00780006	0.931131	-0.0875004	0.321041	0.00870201	0.962408
YDR024W	FYV1	FYV1	Dubious open reading frame, unlikely to encode a protein; not conserved in closely related Saccharomyces species; mutation decreases survival upon exposure to K1 killer toxin	0.0188051	0.805552	0.00489684	0.963762	0.00669298	0.901802	-0.0514993	0.593772	0.0208968	0.744031	-0.00470074	0.977497	-0.00299959	0.994958	0.0140982	0.969571
YDR025W	RPS11A	RPS11A	Protein component of the small (40S) ribosomal subunit; identical to Rps11Bp and has similarity to E. coli S17 and rat S11 ribosomal proteins	-0.426201	0.001912	0.00660682	0.952682	-0.194699	0.004266	0.0758064	0.364421	-0.5625	0.003311	0.084799	0.381047	0.0809987	0.639952	-0.0017005	0.996324
YDR026C	YDR026C		Protein of unknown function that may interact with ribosomes, based on co-purification experiments; Myb-like DNA-binding protein that may bind to the Ter region of rDNA; interacts physically with Fob1p	-0.154601	0.026367	0.0107942	0.856999	0.0289934	0.444144	-0.108001	0.029407	-0.0794994	0.223667	0.107996	0.076652	0.0618038	0.530535	0.0832066	0.483395
YDR027C	VPS54	CGP1;LUV1;TCS3;VPS54	Component of the GARP (Golgi-associated retrograde protein) complex, Vps51p-Vps52p-Vps53p-Vps54p, which is required for the recycling of proteins from endosomes to the late Golgi; potentially phosphorylated by Cdc28p	0.182006	0.00665	0.0395034	0.538656	0.0424062	0.238193	-0.0781006	0.101006	0.0708015	0.225334	0.0588983	0.350305	-0.0337999	0.770232	-0.0144996	0.945226
YDR028C	REG1	HEX2;PZF240;REG1;SPP43;SRN1	Regulatory subunit of type 1 protein phosphatase Glc7p, involved in negative regulation of glucose-repressible genes	0.221605	0.002731	0.391603	0	0.249894	1e-05	0.244997	1.8e-05	0.210701	0.002814	0.0925999	0.141225	0.0610987	0.534465	0.0371995	0.809932
YDR029W	YDR029W		Dubious ORF unlikely to encode a protein, based on available experimental and comparative sequence data	-0.0500005	0.538214	-0.0740006	0.477586	0.00230647	0.958484	-0.0723993	0.484959	-0.0182993	0.812744	-0.00420002	0.981258	-0.0169995	0.963806	-0.0267003	0.945055
YDR030C	RAD28	RAD28	Protein involved in DNA repair, related to the human CSA protein that is involved in transcription-coupled repair nucleotide excision repair	0.325398	0	0.0894982	0.192634	0.147906	0.001248	0.0923969	0.202219	0.121599	0.21223	-0.0146001	0.892704	-0.0122993	0.960696	-0.0125001	0.96386
YDR031W	MIC14	MIC14	Mitochondrial intermembrane space protein; contains twin cysteine-x9-cysteine motifs	0.739001	0	0.222001	0.006037	0.552898	0	0.120604	0.141946	0.576396	0	-0.0705998	0.481695	-0.0596994	0.745085	-0.0432995	0.871983
YDR032C	PST2	PST2	Protein with similarity to members of a family of flavodoxin-like proteins; induced by oxidative stress in a Yap1p dependent manner; the authentic, non-tagged protein is detected in highly purified mitochondria in high-throughput studies	0.884996	0	0.408201	3.9e-05	0.474805	0	0.291698	0.000225	0.465003	6e-06	-0.1278	0.118862	-0.0531	0.739545	-0.0325997	0.910421
YDR033W	MRH1	MRH1	Protein that localizes primarily to the plasma membrane, also found at the nuclear envelope; the authentic, non-tagged protein is detected in mitochondria in a phosphorylated state; has similarity to Hsp30p and Yro2p	0.153805	0.252693	-0.920901	0	-0.265	1e-06	-0.4258	0	-0.0720004	0.227405	-0.362201	2e-06	-0.14	0.043152	0.0324959	0.837173
YDR034C	LYS14	LYS14	Transcriptional activator involved in regulation of genes of the lysine biosynthesis pathway; requires 2-aminoadipate semialdehyde as co-inducer	0.141302	0.065765	0.0203991	0.769079	0.0382957	0.421521	-0.0421998	0.500777	-0.0314005	0.64402	0.0785005	0.337669	0.146799	0.079369	0.0614997	0.708439
YDR034C-A	YDR034C-A		Putative protein of unknown function; contained within the solo Ty1 LTR element YDRWdelta7	0.0447998	0.628266	-0.3547	1.3e-05	-0.0486002	0.391301	-0.2689	3.7e-05	0.0340044	0.610265	-0.0808003	0.33993	0.027607	0.872983	-0.0407996	0.850827
YDR034W-B	YDR034W-B		Protein of unknown function; green fluorescent protein (GFP)-fusion protein localizes to the cell periphery	3.6651	0	-0.1196	0.211824	2.3011	0	0.257795	0.00491	2.6521	0	-0.1067	0.334713	-0.0316998	0.90041	-0.0324005	0.929593
YDR035W	ARO3	ARO3	3-deoxy-D-arabino-heptulosonate-7-phosphate (DAHP) synthase, catalyzes the first step in aromatic amino acid biosynthesis and is feedback-inhibited by phenylalanine or high concentration of tyrosine or tryptophan	-0.1021	0.174444	0.195297	0.000481	-0.358001	0	0.132195	0.00866	-0.234201	0.001286	0.013598	0.882471	-0.1084	0.224388	-0.0388998	0.814239
YDR036C	EHD3	EHD3;MRP5	3-hydroxyisobutyryl-CoA hydrolase, member of a family of enoyl-CoA hydratase/isomerases; non-tagged protein is detected in highly purified mitochondria in high-throughput studies; phosphorylated; mutation affects fluid-phase endocytosis	0.205405	0.01494	0.433301	0	0.208105	0.000164	0.274101	5e-06	0.129705	0.029258	0.0359054	0.609243	0.0277061	0.844217	-0.00390055	0.98452
YDR037W	KRS1	GCD5;KRS1	Lysyl-tRNA synthetase	-0.406901	0	0.135601	0.007006	-0.408001	0	0.0655034	0.152494	-0.4043	2.8e-05	-0.0708998	0.201103	0.0410046	0.68628	0.0300959	0.838568
YDR038C	ENA5	ENA5	Protein with similarity to P-type ATPase sodium pumps, member of the Na+ efflux ATPase family	-0.2424	0.000128	0.0956949	0.142721	-0.1988	8e-05	0.035103	0.575134	-0.0531	0.522592	0.0141982	0.891281	0.152106	0.084454	0.0510936	0.784138
YDR039C	ENA2	ENA2	P-type ATPase sodium pump, involved in Na+ efflux to allow salt tolerance; likely not involved in Li+ efflux	0.4201	0	-0.0337999	0.554799	0.0267009	0.503592	-0.00239975	0.972655	0.123203	0.065463	-0.0751993	0.336045	0.722798	0	-0.0110994	0.959516
YDR041W	RSM10	RSM10	Mitochondrial ribosomal protein of the small subunit, has similarity to E. coli S10 ribosomal protein; essential for viability, unlike most other mitoribosomal proteins	0.118094	0.116385	0.218496	0.012586	0.282001	2e-06	0.215604	0.004311	0.1883	0.0163	-0.00609961	0.96493	-0.0362004	0.863042	-0.0324005	0.91802
YDR042C	YDR042C		Putative protein of unknown function; expression is increased in ssu72-ts69 mutant	0.0931951	0.166036	0.987801	0	0.866797	0	0.617298	0	0.711398	2.9e-05	0.425803	2e-06	0.0268992	0.896538	-0.0264005	0.926557
YDR043C	NRG1	NRG1	Transcriptional repressor that recruits the Cyc8p-Tup1p complex to promoters; mediates glucose repression and negatively regulates a variety of processes including filamentous growth and alkaline pH response	1.5343	0	0.131405	0.067099	0.743799	0	0.157199	0.036014	0.779697	0	-0.0302995	0.809873	0.0233973	0.911202	-0.0430007	0.868818
YDR044W	HEM13	HEM13	Coproporphyrinogen III oxidase, an oxygen requiring enzyme that catalyzes the sixth step in the heme biosynthetic pathway; transcription is repressed by oxygen and heme (via Rox1p and Hap1p)	-0.199699	0.000306	0.338396	1e-06	-0.206101	9e-05	0.0503972	0.379795	-0.3156	0.000221	-0.00130045	0.988319	-0.0566998	0.637554	-0.0675003	0.699904
YDR045C	RPC11	RPC11	RNA polymerase III subunit C11; mediates pol III RNA cleavage activity and is important for termination of transcription; homologous to TFIIS	-0.157501	0.028551	-0.114701	0.035615	-0.0721005	0.078	-0.1193	0.034251	-0.1242	0.055229	-0.0139998	0.88243	0.0312964	0.82734	0.0667987	0.644881
YDR046C	BAP3	BAP3;PAP1	Amino acid permease involved in the uptake of cysteine, leucine, isoleucine and valine	0.274399	1e-06	-0.1886	0.001977	0.278603	3e-06	0.0274938	0.63978	0.262902	0.000256	0.140504	0.030685	0.044506	0.7485	0.0321996	0.871983
YDR047W	HEM12	HEM12;HEM6	Uroporphyrinogen decarboxylase, catalyzes the fifth step in the heme biosynthetic pathway; localizes to both the cytoplasm and nucleus; a hem12 mutant has phenotypes similar to patients with porphyria cutanea tarda	0.221197	0.000434	-0.1698	0.012027	0.0213944	0.633178	-0.1424	0.018552	-0.00249947	0.972164	-0.0318001	0.738706	-0.0833002	0.452319	-0.0440995	0.830309
YDR048C	YDR048C		Dubious ORF unlikely to encode a functional protein, based on available experimental and comparative sequence data	0.309095	0.013631	0.0132979	0.82071	0.5766	0	0.0307033	0.514231	0.5522	1e-06	0.0218066	0.749032	-0.00970004	0.964848	-0.00109975	0.996324
YDR049W	YDR049W		Zinc finger protein; putative transcription factor that may interact with proteins involved in histone acetylation or deacetylation; may be involved in altering acetylation on histone lysines	-0.00959982	0.899648	-0.150399	0.013189	0.0196023	0.674395	-0.1824	0.002332	-0.0374998	0.604106	0.00200395	0.984636	0.0467984	0.735955	-0.0289005	0.93366
YDR050C	TPI1	TPI1	Triose phosphate isomerase, abundant glycolytic enzyme; mRNA half-life is regulated by iron availability; transcription is controlled by activators Reb1p, Gcr1p, and Rap1p through binding sites in the 5' non-coding region	0.308804	3.7e-05	0.207406	0.003388	0.1318	0.000919	0.0626053	0.238552	0.234698	0.000415	-0.0697002	0.321908	-0.00790015	0.967866	-0.0533994	0.752399
YDR051C	DET1	DET1	Acid phosphatase involved in the non-vesicular transport of sterols in both directions between the endoplasmic reticulum and plasma membrane; deletion confers sensitivity to nickel	0.0818032	0.071251	-0.0395995	0.3293	-0.0928001	0.020326	-0.0528007	0.190661	-0.0786002	0.184983	-0.0944997	0.0488	-0.0354993	0.706646	-0.0501006	0.637076
YDR052C	DBF4	DBF4;DNA52;LSD7	Regulatory subunit of Cdc7p-Dbf4p kinase complex, required for Cdc7p kinase activity and initiation of DNA replication; phosphorylates the Mcm2-7 family of proteins; cell cycle regulated	-0.0218996	0.853526	-0.1326	0.029363	0.132406	0.008229	-0.0590996	0.369359	-0.0028001	0.972618	0.0302937	0.751396	0.0513025	0.70047	0.0880059	0.522493
YDR053W	YDR053W		Putative protein of unknown function; open reading frame overlaps 5' end of essential DBF4 gene encoding the regulatory subunit of the Cdc7p-Dbf4p kinase complex	-0.102499	0.11723	-0.0857998	0.187281	-0.0274	0.489244	-0.0775007	0.182758	-0.0704998	0.302706	0.0183066	0.844903	-0.00210065	0.994958	-0.0181006	0.941364
YDR054C	CDC34	CDC34;DNA6;UBC3	Ubiquitin-conjugating enzyme (E2) and catalytic subunit of SCF ubiquitin-protein ligase complex (together with Skp1p, Rbx1p, Cdc53p, and an F-box protein) that regulates cell cycle progression by targeting key substrates for degradation	0.141302	0.142754	0.293994	1.9e-05	0.0110948	0.793435	0.191297	0.001648	-0.0295998	0.664658	0.059203	0.439477	-0.0964002	0.342853	-0.0125001	0.955507
YDR055W	PST1	HPF2;PST1	Cell wall protein that contains a putative GPI-attachment site; secreted by regenerating protoplasts; up-regulated by activation of the cell integrity pathway, as mediated by Rlm1p; upregulated by cell wall damage via disruption of FKS1	1.5661	0	0.4801	5e-06	0.862797	0	0.367595	3e-06	0.717903	2e-06	0.0319033	0.783186	0.0305056	0.869837	0.0585936	0.784064
YDR056C	YDR056C		Putative protein of unknown function; green fluorescent protein (GFP)-fusion protein localizes to the endoplasmic retiuculum; YDR056C is not an essential protein	-0.0235997	0.748476	-0.1125	0.074963	-0.0533994	0.142337	-0.2165	0.000899	-0.0900994	0.195517	0.0458064	0.647874	0.0316069	0.851061	-0.000499259	0.999254
YDR057W	YOS9	YOS9	ER quality-control lectin; integral subunit of the HRD ligase; binds to glycans with terminal alpha-1,6 linked mannose on misfolded N-glycosylated proteins and participates in targeting proteins to ERAD; member of the OS-9 protein family	-0.000799475	0.991532	-0.0392007	0.459164	-0.1205	0.00247	0.0836967	0.122518	0.0161968	0.84165	-0.0225999	0.798831	0.0274938	0.849989	-0.0118003	0.953245
YDR058C	TGL2	TGL2	Protein with lipolytic activity towards triacylglycerols and diacylglycerols when expressed in E. coli; role in yeast lipid degradation is unclear	0.283199	1e-05	0.0479013	0.54182	0.00830043	0.830482	0.0622046	0.364849	0.125201	0.02957	-0.0273	0.812714	-0.0778006	0.594884	0.000605805	0.999254
YDR059C	UBC5	UBC5	Ubiquitin-conjugating enzyme that mediates selective degradation of short-lived, abnormal, or excess proteins, including histone H3; central component of the cellular stress response; expression is heat inducible	0.376602	0	1.1029	0	0.115806	0.00324	0.626505	0	0.268303	0.000295	-0.00749983	0.943746	-0.0156994	0.936995	0.0323971	0.872266
YDR060W	MAK21	MAK21;NOC1	Constituent of 66S pre-ribosomal particles, required for large (60S) ribosomal subunit biogenesis; involved in nuclear export of pre-ribosomes; required for maintenance of dsRNA virus; homolog of human CAATT-binding protein	-0.3725	2.6e-05	-0.527101	2e-06	-0.0454002	0.275872	-0.252601	0.002638	-0.139399	0.020722	0.126894	0.143345	-0.0177997	0.936995	0.0775028	0.735172
YDR061W	YDR061W		Protein with similarity to ATP-binding cassette (ABC) transporter family members; lacks predicted membrane-spanning regions; transcriptionally activated by Yrm1p along with genes involved in multidrug resistance	0.0462955	0.534171	0.135903	0.022798	-0.363499	0	-0.0133998	0.810515	-0.2624	0.00789	-0.0650005	0.35984	-0.0585	0.588435	-0.0708998	0.589892
YDR062W	LCB2	LCB2;SCS1;TSC1	Component of serine palmitoyltransferase, responsible along with Lcb1p for the first committed step in sphingolipid synthesis, which is the condensation of serine with palmitoyl-CoA to form 3-ketosphinganine	0.152599	0.031605	-0.3153	1.2e-05	-0.1332	0.002072	-0.202799	0.001292	-0.1045	0.079948	-0.0543998	0.590744	0.0378039	0.81476	0.0128976	0.957997
YDR063W	AIM7	AIM7	Putative protein of unknown function; green fluorescent protein (GFP)-fusion protein localizes to the cytoplasm and nucleus; null mutant is viable and displays elevated frequency of mitochondrial genome loss	0.308897	1e-06	-0.3488	1.2e-05	0.196897	2.6e-05	-0.2816	3.1e-05	0.235703	0.001108	-0.1522	0.038426	-0.00459942	0.988275	-0.0452007	0.823435
YDR064W	RPS13	RPS13;RPS13B;RPS13C	Protein component of the small (40S) ribosomal subunit; has similarity to E. coli S15 and rat S13 ribosomal proteins	-0.202799	0.059043	-0.2258	0.002373	-0.144701	0.000437	-0.179699	0.004678	-0.133299	0.063247	-0.0179005	0.859669	-0.0792006	0.491678	-0.105	0.512851
YDR065W	RRG1	RRG1	Protein of unknown function, required for vacuolar acidification and mitochondrial genome maintenance; the authentic, non-tagged protein is detected in highly purified mitochondria in high-throughput studies	-0.1088	0.099259	0.265197	2e-06	-0.244301	1.4e-05	0.208705	3.1e-05	-0.272299	0.000348	-0.0726997	0.182613	-0.0284002	0.800833	-0.0586998	0.707105
YDR066C	RTR2	RTR2	Protein of unknown function with high similarity to Rtr1p; exhibits genetic interactions with Rtr1p; green fluorescent protein (GFP)-fusion protein localizes to the cytoplasm; YDR066C is not an essential gene	-0.290401	9.6e-05	0.022105	0.676324	-0.148399	0.002441	0.0861995	0.069046	-0.0464993	0.497583	0.0870011	0.304455	0.0715979	0.442187	0.0380006	0.803291
YDR067C	OCA6	OCA6	Cytoplasmic protein required for replication of Brome mosaic virus in S. cerevisiae, which is a model system for studying positive-strand RNA virus replication; null mutation confers sensitivity to tunicamycin and DTT	-0.0113	0.867209	0.152002	0.000883	0.062702	0.121069	0.0342016	0.506088	0.0941009	0.14312	0.0652	0.216622	0.0347932	0.740299	0.0856966	0.329851
YDR068W	DOS2	DOS2	Protein of unknown function, green fluorescent protein (GFP)-fusion protein localizes to the cytoplasm	-0.193701	0.004768	0.105799	0.095766	-0.0273	0.562117	0.0821984	0.177111	-0.1434	0.055229	0.0616933	0.460458	0.014798	0.943712	0.00940451	0.970299
YDR069C	DOA4	DOA4;DOS1;MUT4;NPI2;SSV7;UBP4	Ubiquitin isopeptidase, required for recycling ubiquitin from proteasome-bound ubiquitinated intermediates, acts at the late endosome/prevacuolar compartment to recover ubiquitin from ubiquitinated membrane proteins en route to the vacuole	0.421296	0	-0.1688	0.005116	0.0691935	0.076599	-0.0159999	0.811552	0.146003	0.009326	-0.0218	0.824424	0.046002	0.757505	-0.000200549	0.999254
YDR070C	FMP16	FMP16	Putative protein of unknown function; proposed to be involved in responding to conditions of stress; the authentic, non-tagged protein is detected in highly purified mitochondria in high-throughput studies	3.429	0	0.287401	0.06253	1.3572	0	0.468104	1e-06	1.9154	0	-0.1957	0.032626	-0.0482004	0.81808	-0.1248	0.526317
YDR071C	PAA1	PAA1	Polyamine acetyltransferase; acetylates polyamines (e.g. putrescine, spermidine, spermine) and also aralkylamines (e.g. tryptamine, phenylethylamine); may be involved in transcription and/or DNA replication	-0.1211	0.110145	-0.0208	0.715055	0.0982983	0.009033	-0.1191	0.03247	0.0809987	0.142882	-0.0473995	0.598437	0.0736009	0.465403	-0.00999927	0.962408
YDR072C	IPT1	IPT1;KTI6;SYR4	Inositolphosphotransferase, involved in synthesis of mannose-(inositol-P)2-ceramide (M(IP)2C), the most abundant sphingolipid;, can mutate to resistance to the antifungals syringomycin E and DmAMP1 and to K. lactis zymocin	0.392603	0	-0.0669003	0.254207	0.543397	0	0.167795	0.001749	0.632696	0	0.116604	0.084731	-0.0438006	0.744844	0.033793	0.852207
YDR073W	SNF11	SNF11	Subunit of the SWI/SNF chromatin remodeling complex involved in transcriptional regulation; interacts with a highly conserved 40-residue sequence of Snf2p	0.149897	0.019097	-0.174801	0.001041	0.238102	9.6e-05	-0.0814993	0.107255	0.216498	0.010925	-0.0255001	0.763565	-0.0211996	0.889507	-0.0521005	0.740285
YDR074W	TPS2	HOG2;PFK3;TPS2	Phosphatase subunit of the trehalose-6-phosphate synthase/phosphatase complex, which synthesizes the storage carbohydrate trehalose; expression is induced by stress conditions and repressed by the Ras-cAMP pathway	2.8692	0	0.255597	0.069851	1.5888	0	0.406798	0	1.7481	0	-0.3971	2e-06	-0.121899	0.2193	-0.1837	0.102911
YDR075W	PPH3	PPH3	Catalytic subunit of an evolutionarily conserved protein phosphatase complex containing Psy2p and the regulatory subunit Psy4p; required for cisplatin resistance; involved in activation of Gln3p	-0.292101	6.3e-05	-0.230499	0.000263	-0.153001	0.000282	-0.0958003	0.127575	-0.1241	0.030119	0.0943982	0.197102	-0.0138003	0.942344	0.0639033	0.739268
YDR076W	RAD55	RAD55	Protein that stimulates strand exchange by stabilizing the binding of Rad51p to single-stranded DNA; involved in the recombinational repair of double-strand breaks in DNA during vegetative growth and meiosis; forms heterodimer with Rad57p	0.0884944	0.305731	-0.1756	0.017767	-0.1104	0.018502	-0.0175003	0.82947	-0.0794994	0.207208	-0.1468	0.09136	-0.0374006	0.848417	0.0232979	0.940352
YDR077W	SED1	SED1	Major stress-induced structural GPI-cell wall glycoprotein in stationary-phase cells, associates with translating ribosomes, possible role in mitochondrial genome maintenance; ORF contains two distinct variable minisatellites	1.2353	0	0.477605	1e-06	0.8911	0	0.718999	0	0.713397	1.6e-05	-0.4995	0	-0.1176	0.293917	-0.130899	0.388583
YDR078C	SHU2	SHU2	Protein involved in a Rad51p-, Rad54p-dependent pathway for homologous recombination repair, important for error-free repair of spontaneous and induced DNA lesions to protect the genome from mutation; associates with Shu1p, Psy3p, and Csm2p	-0.303899	8e-06	0.669499	0	0.084595	0.058731	0.386005	1e-06	0.161604	0.006135	0.267895	0.000346	0.0681067	0.584294	0.0560008	0.779996
YDR079C-A	TFB5	TFB5	Component of the RNA polymerase II general transcription and DNA repair factor TFIIH; involved in transcription initiation and in nucleotide-excision repair; homolog of Chlamydomonas reinhardtii REX1-S protein involved in DNA repair	-0.000799475	0.993515	0.234796	4.1e-05	0.199801	0.00027	0.219599	3.3e-05	0.359499	0.000603	0.129995	0.023885	-0.0283001	0.826161	-0.00679955	0.972947
YDR079W	PET100	PET100	Chaperone that specifically facilitates the assembly of cytochrome c oxidase, integral to the mitochondrial inner membrane; interacts with a subcomplex of subunits VII, VIIa, and VIII (Cox7p, Cox9p, and Cox8p) but not with the holoenzyme	0.138303	0.06944	0.0804939	0.188541	-0.0266003	0.481427	0.126894	0.01817	0.158001	0.010404	-0.0494002	0.516613	-0.0220006	0.883327	-0.0877993	0.492383
YDR080W	VPS41	CVT8;FET2;SVL2;VAM2;VPL20;VPS41	Vacuolar membrane protein that is a subunit of the homotypic vacuole fusion and vacuole protein sorting (HOPS) complex; essential for membrane docking and fusion at the Golgi-to-endosome and endosome-to-vacuole stages of protein transport	0.0399946	0.613238	-0.1744	0.009325	-0.0290006	0.477035	-0.0332004	0.594423	-0.0302008	0.662603	-0.0392007	0.661352	0.0247026	0.89244	0.086906	0.619657
YDR081C	PDC2	PDC2	Transcription factor required for the synthesis of the glycolytic enzyme pyruvate decarboxylase, required for high level expression of both the THI and the PDC genes	-0.0934003	0.134651	-0.0550996	0.425247	-0.0332993	0.334219	-0.0818	0.186724	-0.0528007	0.382498	0.0362994	0.742336	0.00340075	0.992083	0.0183066	0.941856
YDR082W	STN1	STN1	Telomere end-binding and capping protein, plays a key role with Pol12p in linking telomerase action with completion of lagging strand synthesis, and in a regulatory step required for telomere capping	0.122606	0.03441	0.00249371	0.965627	0.0867023	0.030809	-0.0979002	0.075314	0.147502	0.036002	-0.0144005	0.90067	-0.0425994	0.749047	-0.0472997	0.772724
YDR083W	RRP8	RRP8	Nucleolar protein involved in rRNA processing, pre-rRNA cleavage at site A2; also involved in telomere maintenance; mutation is synthetically lethal with a gar1 mutation	-0.0984994	0.28296	-0.593701	0	-0.0421003	0.350156	-0.307	4.7e-05	0.100305	0.154267	0.0307033	0.796321	-0.0760005	0.625049	0.0190044	0.945055
YDR084C	TVP23	TVP23	Integral membrane protein localized to late Golgi vesicles along with the v-SNARE Tlg2p; green fluorescent protein (GFP)-fusion protein localizes to the cytoplasm in a punctate pattern	-0.1419	0.078765	0.118998	0.026218	0.0891049	0.023332	-0.0876	0.135019	0.105101	0.12725	0.153105	0.022372	0.0145981	0.932444	0.054404	0.77909
YDR085C	AFR1	AFR1	Protein required for pheromone-induced projection (shmoo) formation; regulates septin architecture during mating; has an RVXF motif that mediates targeting of Glc7p to mating projections; interacts with Cdc12p	1.0104	0	-0.4898	1e-06	0.578504	0	0.0426023	0.510414	0.7316	3.1e-05	-0.129399	0.137459	0.0393069	0.801021	-0.0689993	0.705561
YDR086C	SSS1	SSS1	Subunit of the Sec61p translocation complex (Sec61p-Sss1p-Sbh1p) that forms a channel for passage of secretory proteins through the endoplasmic reticulum membrane, and of the Ssh1p complex (Ssh1p-Sbh2p-Sss1p); interacts with Ost4p and Wbp1p	-0.1479	0.034816	-0.0367005	0.488091	0.00570179	0.908011	0.0288944	0.536466	0.108598	0.080668	-0.0404999	0.527718	-0.0413993	0.700381	-0.00500038	0.977286
YDR087C	RRP1	RRP1	Essential evolutionarily conserved nucleolar protein necessary for biogenesis of 60S ribosomal subunits and processing of pre-rRNAs to mature rRNAs, associated with several distinct 66S pre-ribosomal particles	-0.549101	0	-0.3961	0	-0.182799	0.000231	-0.1285	0.007403	-0.277999	0.000508	0.116498	0.039321	0.0131978	0.932444	0.0664957	0.656817
YDR088C	SLU7	SLT17;SLU7	RNA splicing factor, required for ATP-independent portion of 2nd catalytic step of spliceosomal RNA splicing; interacts with Prp18p; contains zinc knuckle domain	-0.028	0.775167	-0.1849	0.000704	-0.0858994	0.017254	-0.0883007	0.058865	-0.0321998	0.570181	-0.116099	0.039101	-0.0069996	0.967866	0.000793264	0.997822
YDR089W	YDR089W		Protein of unknown function; deletion confers resistance to Nickel	-0.0307003	0.772188	-0.3488	0	0.0812033	0.099024	-0.2862	1e-06	0.0129977	0.896145	-0.0665996	0.32794	0.014798	0.925883	0.00269532	0.988512
YDR090C	YDR090C		Putative protein of unknown function	-0.246599	0.000405	0.0478036	0.349106	-0.2043	8.7e-05	-0.0542994	0.255972	-0.145699	0.022558	-0.0173995	0.840411	-0.101501	0.211007	0.0213944	0.928154
YDR091C	RLI1	RLI1	Essential iron-sulfur protein required for ribosome biogenesis and translation initiation; facilitates binding of a multifactor complex (MFC) of translation initiation factors to the small ribosomal subunit; predicted ABC family ATPase	-0.216101	0.017312	-0.1838	0.012426	-0.2831	1.2e-05	-0.0784997	0.262218	-0.363499	0.000122	0.00259452	0.984327	-0.0369003	0.844647	0.000302934	0.999254
YDR092W	UBC13	UBC13	Ubiquitin-conjugating enzyme involved in the error-free DNA postreplication repair pathway; interacts with Mms2p to assemble ubiquitin chains at the Ub Lys-63 residue; DNA damage triggers redistribution from the cytoplasm to the nucleus	-0.0683003	0.39486	0.697498	0	-0.0647002	0.068592	0.335895	7e-06	-0.0283001	0.67187	0.0354972	0.726194	0.0554039	0.734916	-0.0929001	0.560845
YDR093W	DNF2	DNF2	Aminophospholipid translocase (flippase) that localizes primarily to the plasma membrane; contributes to endocytosis, protein transport and cell polarity; type 4 P-type ATPase	-0.0167003	0.860247	-0.1044	0.059119	-0.279	4e-06	0.0295024	0.634851	-0.153499	0.014371	-0.0953995	0.150553	0.0666059	0.543919	-0.0444	0.785978
YDR094W	YDR094W		Dubious open reading frame unlikely to encode a protein, based on available experimental and comparative sequence data; partially overlaps verified ORF DNF2	0.0495053	0.535493	-0.2213	0.0001	-0.2862	2.9e-05	-0.131301	0.011435	-0.1728	0.022902	-0.0843996	0.164294	0.00420653	0.98224	0.000605805	0.99815
YDR095C	YDR095C		Dubious open reading frame unlikely to encode a functional protein, based on available experimental and comparative sequence data	-0.416901	1e-06	-0.2641	0.007868	-0.0880002	0.034135	-0.1834	0.018912	-0.0765009	0.216952	0.134799	0.138573	0.151794	0.230233	0.0776942	0.758224
YDR096W	GIS1	GIS1	JmjC domain-containing histone demethylase; transcription factor involved in the expression of genes during nutrient limitation; also involved in the negative regulation of DPP1 and PHR1	0.7877	0	0.125995	0.062478	0.5556	0	0.0839009	0.132244	0.388597	9.5e-05	-0.1485	0.037311	0.0205982	0.897193	-0.0751993	0.615723
YDR097C	MSH6	MSH6;PMS3	Protein required for mismatch repair in mitosis and meiosis, forms a complex with Msh2p to repair both single-base & insertion-deletion mispairs; potentially phosphorylated by Cdc28p	-0.0213006	0.776853	-0.193499	0.003554	0.053306	0.250761	0.00820001	0.911278	-0.00459942	0.958819	0.0395034	0.673806	0.00970547	0.964848	0.0137981	0.953231
YDR098C	GRX3	GRX3	Hydroperoxide and superoxide-radical responsive glutathione-dependent oxidoreductase; monothiol glutaredoxin subfamily member along with Grx4p and Grx5p; protects cells from oxidative damage	-0.0884004	0.19854	0.0401069	0.413656	0.0634063	0.235092	0.0273947	0.607463	0.0620941	0.343674	-0.1075	0.060129	0.015997	0.916647	0.00410583	0.985139
YDR098C-B	YDR098C-B		Retrotransposon TYA Gag and TYB Pol genes; transcribed/translated as one unit; polyprotein is processed to make a nucleocapsid-like protein (Gag), reverse transcriptase (RT), protease (PR), and integrase (IN); similar to retroviral genes	0.596401	1.1e-05	-0.562199	0	0.303705	0.000179	0.122606	0.029181	0.6948	0.000122	-0.00390055	0.971821	-0.0504994	0.705738	-0.207599	0.044626
YDR099W	BMH2	BMH2;SCD3	14-3-3 protein, minor isoform; controls proteome at post-transcriptional level, binds proteins and DNA, involved in regulation of many processes including exocytosis, vesicle transport, Ras/MAPK signaling, and rapamycin-sensitive signaling	0.308606	0.00095	0.431602	1e-06	0.292499	3.8e-05	0.1957	0.002156	0.1338	0.172842	-0.0620997	0.513028	0.0616933	0.671821	0.100493	0.518223
YDR100W	TVP15	TVP15	Integral membrane protein localized to late Golgi vesicles along with the v-SNARE Tlg2p	0.477097	0	-0.0184995	0.786755	0.167101	0.00073	-0.067	0.311655	0.277199	0.000484	-0.0256998	0.809784	-0.000200549	0.999796	-0.000699877	0.998371
YDR101C	ARX1	ARX1	Shuttling pre-60S factor; involved in the biogenesis of ribosomal large subunit biogenesis; interacts directly with Alb1; responsible for Tif6 recycling defects in absence of Rei1; associated with the ribosomal export complex	-0.423101	1e-06	-0.3965	2.8e-05	0.0386047	0.343282	-0.105601	0.038226	-0.0445994	0.539169	0.0943036	0.183023	-0.00119938	0.995932	0.128201	0.214971
YDR102C	YDR102C		Dubious open reading frame; homozygous diploid deletion strain exhibits high budding index	-0.00959982	0.907363	0.0211954	0.733225	-0.0273	0.509569	0.0536952	0.336825	-0.0511002	0.541783	-0.0820001	0.260128	-0.1073	0.36808	-0.0284002	0.895651
YDR103W	STE5	HMD3;NUL3;STE5	Pheromone-response scaffold protein; binds Ste11p, Ste7p, and Fus3p kinases, forming a MAPK cascade complex that interacts with the plasma membrane and Ste4p-Ste18p; allosteric activator of Fus3p that facilitates Ste7p-mediated activation	-0.0918004	0.128125	0.143602	0.020252	-0.1515	0.001218	0.071694	0.274746	-0.2023	0.00253	0.0666059	0.430955	0.0203991	0.911202	0.0977052	0.518463
YDR104C	SPO71	SPO71	Meiosis-specific protein of unknown function, required for spore wall formation during sporulation; dispensable for both nuclear divisions during meiosis	0.207306	0.006752	0.305597	1e-06	0.0752999	0.06611	0.142596	0.0068	0.125598	0.026181	0.0288944	0.744218	0.0559036	0.588435	-0.00669954	0.976292
YDR105C	TMS1	TMS1	Vacuolar membrane protein of unknown function that is conserved in mammals; predicted to contain eleven transmembrane helices; interacts with Pdr5p, a protein involved in multidrug resistance	0.1151	0.103887	0.266001	8.6e-05	-0.1448	0.001752	0.234097	0.000274	0.0417056	0.538709	-0.0323002	0.733739	-0.0656994	0.606839	0.00960516	0.96795
YDR106W	ARP10	ARP10	Component of the dynactin complex, localized to the pointed end of the Arp1p filament; may regulate membrane association of the complex	0.0136981	0.873227	-0.0291993	0.658816	0.00689401	0.850608	-0.0898998	0.082916	0.0753957	0.183435	0.0992009	0.185274	0.1236	0.16255	0.0951008	0.454106
YDR107C	TMN2	TMN2	Protein with a role in cellular adhesion and filamentous growth; similar to Emp70p and Tmn3p; member of the evolutionarily conserved Transmembrane Nine family of proteins with nine membrane-spanning segments	0.200303	0.000534	-0.2935	8e-06	0.0177937	0.607263	-0.126799	0.009265	0.1883	0.012189	-0.0374006	0.625408	0.0492962	0.673319	0.0921939	0.444163
YDR108W	GSG1	GSG1;MUM1;TRS85	Subunit of TRAPP (transport protein particle), a multi-subunit complex involved in targeting and/or fusion of ER-to-Golgi transport vesicles with their acceptor compartment; protein has late meiotic role, following DNA replication	0.046505	0.421228	0.0636962	0.220836	0.0495053	0.350234	-0.00669954	0.907498	0.045401	0.514487	0.0530974	0.452213	0.0428964	0.70977	0.0526941	0.711856
YDR109C	YDR109C		Putative kinase	0.224003	5.3e-05	0.0560979	0.223953	-0.0557997	0.113439	0.0528054	0.237199	0.00729598	0.914271	0.0281023	0.717982	0.0113954	0.938485	0.0295024	0.870993
YDR110W	FOB1	FOB1;HRM1	Nucleolar protein that binds the rDNA replication fork barrier (RFB) site; required for replication fork blocking, recombinational hotspot activity, condensin recruitment to RFB and rDNA repeat segregation; related to retroviral integrases	-0.2395	0.000909	-0.0602002	0.423624	-0.147501	0.000464	0.049101	0.487051	-0.0761997	0.201278	0.127197	0.124472	-0.0208	0.920793	0.0830023	0.708111
YDR111C	ALT2	ALT2	Putative alanine transaminase (glutamic pyruvic transaminase)	-0.0723007	0.273502	-0.2169	0.000604	0.0330036	0.47409	-0.1035	0.060717	0.0291065	0.717145	0.077202	0.284473	0.0601027	0.628582	0.0776942	0.596747
YDR112W	IRC2	IRC2	Dubious open reading frame, unlikely to encode a protein, based on available experimental and comparative sequence data; partially overlaps YDR111C; null mutant displays increased levels of spontaneous Rad52p foci	-0.0402002	0.617835	0.128795	0.046965	0.0186057	0.642863	0.125096	0.047888	0.0102929	0.900569	0.117496	0.111674	-0.0467005	0.824102	0.0295024	0.923491
YDR113C	PDS1	PDS1	Securin, inhibits anaphase by binding separin Esp1p; blocks cyclin destruction and mitotic exit, essential for meiotic progression and mitotic cell cycle arrest; localization is cell-cycle dependent and regulated by Cdc28p phosphorylation	0.0297002	0.718657	0.0674047	0.229063	0.0784049	0.091886	0.0598951	0.342543	-0.00109975	0.988142	0.0229004	0.801663	0.0245041	0.876849	0.0601996	0.740285
YDR114C	YDR114C		Putative protein of unknown function; deletion mutant exhibits poor growth at elevated pH and calcium	-0.0663005	0.263919	-0.1466	0.027686	0.0975973	0.034145	-0.0975003	0.112506	0.0427984	0.593595	0.0284984	0.766997	0.0454989	0.750996	0.0339057	0.879931
YDR115W	YDR115W		Putative mitochondrial ribosomal protein of the large subunit, has similarity to E. coli L34 ribosomal protein; required for respiratory growth, as are most mitochondrial ribosomal proteins	0.343305	2e-06	0.317304	1e-06	0.296604	6e-06	0.3526	1e-06	0.418999	3e-06	0.00689401	0.94378	-0.126199	0.139586	-0.0486002	0.767988
YDR116C	MRPL1	MRPL1	Mitochondrial ribosomal protein of the large subunit	0.0676938	0.212652	-0.0648994	0.252413	0.00950483	0.796689	-0.0199996	0.720124	0.00970547	0.8962	-0.0630007	0.382359	-0.0288004	0.8506	-0.0461001	0.780548
YDR117C	TMA64	RBF64;TMA64	Protein of unknown function that associates with ribosomes; has a putative RNA binding domain	-0.1455	0.021044	-0.1037	0.030271	-0.0291007	0.473006	-0.1851	0.000169	-0.0304999	0.686079	0.0550012	0.396763	0.0127975	0.932444	0.0252982	0.88229
YDR118W	APC4	APC4	Subunit of the Anaphase-Promoting Complex/Cyclosome (APC/C), which is a ubiquitin-protein ligase required for degradation of anaphase inhibitors, including mitotic cyclins, during the metaphase/anaphase transition	-0.1218	0.043697	0.0504947	0.331543	-0.162699	0.00026	-0.0226996	0.676447	-0.125301	0.032124	0.0323971	0.693334	0.0762991	0.389221	0.0643034	0.642731
YDR119W	VBA4	VBA4	Protein of unknown function with proposed role as a basic amino acid permease based on phylogeny; GFP-fusion protein localizes to vacuolar membrane; physical interaction with Atg27p suggests a possible role in autophagy; non-essential gene	-0.252101	0.000336	-0.4345	0	-0.32	1e-06	-0.314401	7e-06	-0.2799	0.001362	0.0317057	0.721469	0.0675974	0.606335	0.0891049	0.484036
YDR120C	TRM1	TRM1	tRNA methyltransferase; two forms of the protein are made by alternative translation starts; localizes to both the nucleus and mitochondrion to produce the modified base N2,N2-dimethylguanosine in tRNAs in both compartments	-0.2246	0.000661	-0.230299	0.001107	-0.1398	0.001045	-0.159199	0.006981	-0.119999	0.034251	0.0225028	0.82573	-0.0233006	0.89244	-0.0666993	0.711856
YDR121W	DPB4	DPB4	Shared subunit of DNA polymerase (II) epsilon and of ISW2/yCHRAC chromatin accessibility complex; involved in both chromosomal DNA replication and in inheritance of telomeric silencing	-0.5583	0	0.140805	0.029995	-0.1135	0.003176	0.0279042	0.724589	-0.0309995	0.684278	0.146003	0.044542	0.0615965	0.640829	0.0876937	0.537336
YDR122W	KIN1	KIN1	Serine/threonine protein kinase involved in regulation of exocytosis; localizes to the cytoplasmic face of the plasma membrane; closely related to Kin2p	0.664901	0	0.423804	0	0.287898	2e-06	0.268099	1.8e-05	0.328905	3.1e-05	-0.0479006	0.539319	0.0489058	0.695694	-0.0215993	0.92675
YDR123C	INO2	DIE1;INO2;SCS1	Component of the heteromeric Ino2p/Ino4p basic helix-loop-helix transcription activator that binds inositol/choline-responsive elements (ICREs), required for derepression of phospholipid biosynthetic genes in response to inositol depletion	-0.1226	0.246719	-0.390601	5e-06	0.0746013	0.053434	-0.256401	0.000387	-0.0254002	0.678511	-0.131199	0.127202	-0.0828998	0.572898	-0.00180016	0.9951
YDR124W	YDR124W		Putative protein of unknown function; non-essential gene; expression is strongly induced by alpha factor	-0.1919	0.003387	-0.1514	0.007313	-0.1409	0.002165	-0.2615	1.4e-05	-0.145901	0.011163	-0.0395995	0.606738	-0.0867004	0.344763	-0.0562002	0.711856
YDR125C	ECM18	ECM18	Protein of unknown function, similar to Rlp24p	0.2458	0.000717	-0.0740993	0.174182	-0.0898998	0.071669	0.0597014	0.400905	-0.0783001	0.222957	-0.0527004	0.618999	-0.0701999	0.526038	-0.0703999	0.726151
YDR126W	SWF1	PSL10;SWF1	Palmitoyltransferase that acts on the SNAREs Snc1p, Syn8p, Tlg1p and likely on all SNAREs; member of a family of putative palmitoyltransferases containing an Asp-His-His-Cys-cysteine rich (DHHC-CRD) domain; may have a role in vacuole fusion	-0.1782	0.003581	0.0497005	0.445318	-0.259601	2.1e-05	0.0923969	0.095078	-0.1115	0.095457	0.0293045	0.735738	0.0283994	0.850646	0.0830976	0.559162
YDR127W	ARO1	ARO1	Pentafunctional arom protein, catalyzes steps 2 through 6 in the biosynthesis of chorismate, which is a precursor to aromatic amino acids	-0.2301	0.000802	0.923598	0	-0.124	0.004731	0.609396	0	-0.1677	0.012967	0.364797	0	0.0958029	0.204774	0.0305056	0.871983
YDR128W	MTC5	MTC5	Protein of unknown function; mtc5 is synthetically sick with cdc13-1	-0.0628997	0.367019	0.416602	2e-06	-0.0416992	0.278653	0.218905	0.00159	-0.00480061	0.943323	0.0844045	0.313335	-0.0327	0.862188	0.0272956	0.923491
YDR129C	SAC6	ABP67;SAC6	Fimbrin, actin-bundling protein; cooperates with Scp1p (calponin/transgelin) in the organization and maintenance of the actin cytoskeleton	0.0546957	0.409101	0.0991066	0.051415	0.187806	0.000113	-0.0122004	0.845844	0.136703	0.029464	-0.0291993	0.744767	-0.0244006	0.865499	0.00990608	0.961482
YDR130C	FIN1	FIN1	Spindle pole body-related intermediate filament protein, forms cell cycle-specific filaments between spindle pole bodies in mother and daughter cells, able to self-assemble, expression induced during S/G2, localization cell-cycle dependent	0.119595	0.104032	0.0941955	0.186158	-0.00569979	0.888722	-0.00879981	0.879855	-0.101299	0.166485	-0.0590004	0.407003	0.0371995	0.806453	0.00289691	0.988163
YDR131C	YDR131C		F-box protein, substrate-specific adaptor subunit that recruits substrates to a core ubiquitination complex	0.0618038	0.33317	0.1318	0.012122	-0.1478	0.000464	0.0818986	0.092734	-0.0336995	0.698708	-0.0490001	0.424038	-0.0141003	0.933802	-0.0186003	0.921604
YDR132C	YDR132C		Putative protein of unknown function	-0.514499	0	0.251798	5.5e-05	-0.487599	0	0.103101	0.065034	-0.464299	5e-06	-0.0343007	0.67887	0.0396017	0.764492	0.0972062	0.408286
YDR133C	YDR133C		Dubious open reading frame unlikely to encode a protein, based on available experimental and comparative sequence data; partially overlaps YDR134C	1.8894	0	0.307102	0.00893	1.523	0	0.236805	0.016703	1.2446	0	0.0936007	0.502932	0.1874	0.276772	0.0613062	0.868818
YDR135C	YCF1	YCF1	Vacuolar glutathione S-conjugate transporter of the ATP-binding cassette family, has a role in detoxifying metals such as cadmium, mercury, and arsenite; also transports unconjugated bilirubin; similar to human cystic fibrosis protein CFTR	-0.1741	0.008888	0.414698	0	-0.279399	5e-06	0.198997	4.7e-05	-0.219399	0.00202	0.104605	0.0488	0.119994	0.109209	-0.265599	0.559386
YDR136C	VPS61	VPS61	Dubious open reading frame, unlikely to encode a protein; not conserved in closely related Saccharomyces species; 4% of ORF overlaps the verified gene RGP1; deletion causes a vacuolar protein sorting defect	-0.0443003	0.543391	-0.0757998	0.222759	0.158104	0.002509	-0.1072	0.081504	0.113794	0.164857	0.0100064	0.926855	-0.0271001	0.882147	-0.0676001	0.739446
YDR137W	RGP1	RGP1	Subunit of a Golgi membrane exchange factor (Ric1p-Rgp1p) that catalyzes nucleotide exchange on Ypt6p	0.0881959	0.249732	-0.127	0.043286	-0.0644995	0.193365	0.0247026	0.701366	-0.0514006	0.511436	-0.1024	0.18265	-0.0365007	0.821737	-0.0169002	0.944675
YDR138W	HPR1	HPR1;TRF1	Subunit of THO/TREX complexes that couple transcription elongation with mitotic recombination and with mRNA metabolism and export, subunit of an RNA Pol II complex; regulates lifespan; involved in telomere maintenance; similar to Top1p	-0.0182993	0.86434	0.237001	0.001377	-0.0471998	0.244453	0.155503	0.018036	-0.1243	0.103831	-0.0846994	0.350305	-0.0213006	0.915211	-0.0224006	0.936972
YDR139C	RUB1	RUB1	Ubiquitin-like protein with similarity to mammalian NEDD8; conjugation (neddylation) substrates include the cullins Cdc53p, Rtt101p, and Cul3p; activated by Ula1p and Uba3p (E1 enzyme pair); conjugation mediated by Ubc12p (E2 enzyme)	-0.0627008	0.370088	0.330903	0	-0.0849993	0.030311	0.205505	0.00035	0.0270974	0.65346	0.079402	0.190278	0.0438064	0.690076	0.025695	0.879931
YDR140W	MTQ2	MTQ2	S-adenosylmethionine-dependent methyltransferase of the seven beta-strand family; subunit of complex with Trm112p that methylates translation release factor Sup45p (eRF1) in the ternary complex eRF1-eRF3-GTP; similar to E.coli PrmC	-0.4002	0	0.330294	1e-06	-0.0994002	0.018655	0.0766001	0.154197	-0.0485002	0.453241	0.117894	0.072609	0.0644	0.550583	0.0234967	0.913878
YDR141C	DOP1	DOP1	Protein of unknown function, essential for viability, involved in establishing cellular polarity and morphogenesis; the authentic, non-tagged protein is detected in highly purified mitochondria in high-throughput studies	0.191196	0.005104	0.187299	0.000231	-0.1131	0.014813	0.0364963	0.454939	-0.1348	0.03017	-0.0508999	0.436041	0.0102929	0.952238	-0.00369948	0.98452
YDR142C	PEX7	PAS7;PEB1;PEX7	Peroxisomal signal receptor for the N-terminal nonapeptide signal (PTS2) of peroxisomal matrix proteins; WD repeat protein; defects in human homolog cause lethal rhizomelic chondrodysplasia punctata (RCDP)	0.1513	0.066938	0.0654069	0.223895	0.0284984	0.489244	0.018506	0.754363	-0.0794003	0.293954	-0.0483003	0.554161	-0.0369995	0.787636	0.0244048	0.923491
YDR143C	SAN1	SAN1	Ubiquitin-protein ligase, involved in the proteasome-dependent degradation of aberrant nuclear proteins	-0.253901	3.6e-05	0.198997	0.000322	-0.162501	0.009175	0.105195	0.035307	-0.2333	0.007111	0.144595	0.013411	0.000100985	0.999796	-0.00470074	0.980915
YDR144C	MKC7	MKC7;YPS2	GPI-anchored aspartyl protease (yapsin) involved in protein processing; shares functions with Yap3p and Kex2p	-0.475401	0	-0.4661	0	-0.0687996	0.088687	-0.313101	1e-06	-0.0113	0.869752	0.0779949	0.278105	0.0769011	0.46572	-0.0351002	0.868818
YDR145W	TAF12	TAF12;TAF61;TAF68	Subunit (61/68 kDa) of TFIID and SAGA complexes, involved in RNA polymerase II transcription initiation and in chromatin modification, similar to histone H2A	0.0791016	0.304389	0.0033	0.95667	0.187198	5.2e-05	-0.0547998	0.354351	0.0550985	0.333812	0.0239934	0.758843	0.0663028	0.556671	0.0631992	0.665618
YDR146C	SWI5	SWI5	Transcription factor that activates transcription of genes expressed at the M/G1 phase boundary and in G1 phase; localization to the nucleus occurs during G1 and appears to be regulated by phosphorylation by Cdc28p kinase	-0.0331	0.743162	-0.0487002	0.381626	0.154298	0.000264	-0.128901	0.016124	-0.0188005	0.787707	0.0855062	0.21594	-0.0240001	0.876849	0.0222044	0.921885
YDR147W	EKI1	EKI1	Ethanolamine kinase, primarily responsible for phosphatidylethanolamine synthesis via the CDP-ethanolamine pathway; exhibits some choline kinase activity, thus contributing to phosphatidylcholine synthesis via the CDP-choline pathway	0.023596	0.779818	-0.247299	6.9e-05	0.213005	2.6e-05	-0.298501	2e-06	0.0803029	0.172334	0.0146981	0.866967	-0.0456994	0.694134	-0.00849938	0.965829
YDR148C	KGD2	KGD2	Dihydrolipoyl transsuccinylase, component of the mitochondrial alpha-ketoglutarate dehydrogenase complex, which catalyzes the oxidative decarboxylation of alpha-ketoglutarate to succinyl-CoA in the TCA cycle; phosphorylated	0.542397	0	-0.0214998	0.674442	0.470605	0	-0.0454002	0.316902	0.317605	6e-05	-0.0717002	0.216027	-0.0783001	0.299359	-0.0588997	0.60463
YDR149C	YDR149C		Dubious open reading frame unlikely to encode a functional protein, based on available experimental and comparative sequence data; overlaps the verified gene NUM1; null mutation blocks anaerobic growth	-0.00949961	0.966652	0.081994	0.226258	-0.0275	0.628851	0.0301948	0.70804	-0.0360998	0.715013	0.0951953	0.452496	0.0071955	0.98224	0.0313952	0.913052
YDR150W	NUM1	NUM1;PAC12	Protein required for nuclear migration, localizes to the mother cell cortex and the bud tip; may mediate interactions of dynein and cytoplasmic microtubules with the cell cortex	0.237894	0.001957	0.0485013	0.483094	0.202198	0.000739	-0.000900523	0.990694	0.0791016	0.301093	0.0984061	0.246759	0.0920992	0.41687	0.0363978	0.87882
YDR151C	CTH1	CTH1	Member of the CCCH zinc finger family; has similarity to mammalian Tis11 protein, which activates transcription and also has a role in mRNA degradation; may function with Tis11p in iron homeostasis	0.117003	0.104698	-0.0568993	0.328061	0.143406	0.001949	-0.0640002	0.286274	0.0434985	0.59288	-0.0294997	0.750981	0.00289691	0.992083	-0.0441992	0.804583
YDR152W	GIR2	GIR2	Highly-acidic cytoplasmic RWD domain-containing protein of unknown function; interacts with Rbg1p and Gcn1p; associates with translating ribosomes; putative intrinsically unstructured protein	-0.299599	8e-06	0.0654069	0.277417	-0.152	0.0006	0.0853975	0.164537	-0.0840004	0.194635	-0.00719967	0.950614	-0.0240999	0.889507	0.00309846	0.988865
YDR153C	ENT5	ENT5	Protein containing an N-terminal epsin-like domain involved in clathrin recruitment and traffic between the Golgi and endosomes; associates with the clathrin adaptor Gga2p, clathrin adaptor complex AP-1, and clathrin	-0.0588005	0.458103	-0.0643999	0.285681	0.0870011	0.087942	0.0324959	0.582588	0.0539037	0.373152	0.158001	0.027257	0.0639999	0.590098	-0.0369995	0.852939
YDR154C	YDR154C		Dubious open reading frame, null mutant exhibits synthetic phenotype with alpha-synuclein	0.434401	0.025988	1.023	0	0.1369	0.008081	0.717298	1e-06	0.426297	0.001041	0.0758064	0.697766	0.0222044	0.963303	-0.0445994	0.930649
YDR155C	CPR1	CPH1;CPR1;CYP1	Cytoplasmic peptidyl-prolyl cis-trans isomerase (cyclophilin), catalyzes the cis-trans isomerization of peptide bonds N-terminal to proline residues; binds the drug cyclosporin A	0.359105	1.8e-05	0.774401	0	0.213403	0.00047	0.492099	0	0.317698	0.000656	0.0281023	0.72791	-0.00830057	0.971525	-0.0876	0.487512
YDR156W	RPA14	RPA14	RNA polymerase I subunit A14	-0.156901	0.03419	0.0151978	0.809198	-0.114401	0.008285	0.0721058	0.144977	-0.0898	0.252798	-0.0169995	0.846038	-0.00879981	0.966373	-0.0527004	0.715757
YDR157W	YDR157W		Dubious open reading frame unlikely to encode a functional protein, based on available experimental and comparative sequence data	-0.00629956	0.951595	-0.00739977	0.930165	0.203903	0.000239	-0.0702999	0.296648	0.146395	0.095644	-0.0183008	0.868359	0.0301948	0.867247	0.0624948	0.767988
YDR158W	HOM2	HOM2	Aspartic beta semi-aldehyde dehydrogenase, catalyzes the second step in the common pathway for methionine and threonine biosynthesis; expression regulated by Gcn4p and the general control of amino acid synthesis	-0.270199	5e-05	0.197802	0.004325	-0.302799	4e-06	-0.00679955	0.930324	-0.3664	3.8e-05	0.0607945	0.553785	0.00669298	0.980649	-0.0480005	0.824577
YDR159W	SAC3	LEP1;SAC3	Nuclear pore-associated protein, forms a complex with Thp1p that is involved in transcription and in mRNA export from the nucleus	0.237503	0.002147	-0.0613995	0.28158	-0.0295998	0.497425	-0.047	0.423281	-0.0752996	0.308873	-0.0125001	0.900257	0.0989989	0.342067	0.0619006	0.740285
YDR160W	SSY1	SHR10;SSY1	Component of the SPS plasma membrane amino acid sensor system (Ssy1p-Ptr3p-Ssy5p), which senses external amino acid concentration and transmits intracellular signals that result in regulation of expression of amino acid permease genes	0.135101	0.039875	0.235102	0.000773	0.0839009	0.04194	0.116005	0.042605	0.196897	0.013515	0.042098	0.643552	-0.00500038	0.98224	0.0374947	0.847799
YDR161W	YDR161W		Putative protein of unknown function; non-essential gene; proposed function in rRNA and ribosome biosynthesis based on transcriptional co-regulation; genetic interactions suggest a role in ER-associated protein degradation (ERAD)	-0.4832	0	-0.288701	5.3e-05	-0.0486002	0.251509	-0.154899	0.002272	-0.0768006	0.260953	0.0164963	0.847953	-0.0384996	0.763416	0.00620465	0.976465
YDR162C	NBP2	NBP2	Protein involved in the HOG (high osmolarity glycerol) pathway, negatively regulates Hog1p by recruitment of phosphatase Ptc1p the Pbs2p-Hog1p complex, found in the nucleus and cytoplasm, contains an SH3 domain that binds Pbs2p	-0.141199	0.031635	0.425803	0	0.0864985	0.046538	0.271999	8.7e-05	0.0183066	0.823169	0.146095	0.03003	0.0274938	0.863148	0.0318045	0.872266
YDR163W	CWC15	CWC15	Non-essential protein involved in pre-mRNA splicing, component of a complex containing Cef1p; has similarity to S. pombe Cwf15p	-0.251	0.000458	0.179498	0.00181	0.0543067	0.160254	0.165301	0.009649	-0.0236994	0.719948	0.117097	0.080651	-0.0161005	0.924238	0.0550012	0.76
YDR164C	SEC1	SEC1	Sm-like protein involved in docking and fusion of exocytic vesicles through binding to assembled SNARE complexes at the membrane; localization to sites of secretion (bud neck and bud tip) is dependent on SNARE function	0.0436945	0.752321	-0.1684	0.044361	-0.0820993	0.123232	-0.114099	0.115263	-0.0498004	0.48775	-0.0804997	0.38667	0.0485989	0.805046	-0.1652	0.287223
YDR165W	TRM82	TRM82	Subunit of a tRNA methyltransferase complex composed of Trm8p and Trm82p that catalyzes 7-methylguanosine modification of tRNA	-0.644	0	-0.6834	0	-0.2312	0.000219	-0.363401	0	-0.415799	0.000306	0.0292055	0.705861	-0.0054	0.979556	0.0844045	0.530334
YDR166C	SEC5	SEC5	Essential 107kDa subunit of the exocyst complex (Sec3p, Sec5p, Sec6p, Sec8p, Sec10p, Sec15p, Exo70p, and Exo84p), which has the essential function of mediating polarized targeting of secretory vesicles to active sites of exocytosis	0.129705	0.043343	-0.1631	0.027594	0.0609051	0.120021	-0.1872	0.007405	-0.0275	0.659241	-0.00199952	0.987174	0.0191041	0.932444	0.0110948	0.967622
YDR167W	TAF10	TAF10;TAF23;TAF25	Subunit (145 kDa) of TFIID and SAGA complexes, involved in RNA polymerase II transcription initiation and in chromatin modification	-0.1001	0.088054	0.407005	0	0.0199011	0.627256	0.1121	0.010107	0.0471056	0.484826	0.0292055	0.646036	0.0252982	0.822622	0.0452053	0.739223
YDR168W	CDC37	CDC37;SMO1	Essential Hsp90p co-chaperone; necessary for passage through the START phase of the cell cycle; stabilizes protein kinase nascent chains and participates along with Hsp90p in their folding	-0.0367996	0.614855	0.721801	0	-0.00149974	0.966004	0.409005	0	-0.0409005	0.494007	0.0278052	0.749552	0.051205	0.651261	0.0126974	0.956648
YDR169C	STB3	STB3	Ribosomal RNA processing element (RRPE)-binding protein involved in the induction of non-ribosomal protein growth genes by glucose; binds Sin3p in a two-hybrid assay	0.255996	0.000133	0.256805	0.000393	0.0442962	0.215998	0.219599	0.001387	-0.00780006	0.897012	-0.0213006	0.835386	-0.0659999	0.624866	-0.0388998	0.875633
YDR170C	SEC7	SEC7	Guanine nucleotide exchange factor (GEF) for ADP ribosylation factors involved in proliferation of the Golgi, intra-Golgi transport and ER-to-Golgi transport; found in the cytoplasm and on Golgi-associated coated vesicles	0.289705	0.000107	-0.1545	0.002428	0.0426023	0.254894	0.00109603	0.986039	-0.0319004	0.592276	-0.00790015	0.934047	0.00779829	0.964509	0.0803984	0.473113
YDR170W-A	YDR170W-A		Retrotransposon TYA Gag gene; Gag is a nucleocapsid protein that is the structural constituent of virus-like particles (VLPs); similar to retroviral Gag; YDR170W-A is part of a mutant retrotransposon	0.721101	0.021458	0.400002	0.064436	0.0883045	0.175792	1.2186	2e-06	0.250404	0.004319	-0.628399	0.014416	-0.7666	0.015137	-0.5197	0.297938
YDR171W	HSP42	HSP42	Small heat shock protein (sHSP) with chaperone activity; forms barrel-shaped oligomers that suppress unfolded protein aggregation; involved in cytoskeleton reorganization after heat shock	1.6417	0	1.0609	2e-06	1.2449	0	0.906298	0	1.0763	0	-0.0152998	0.941774	0.131102	0.590098	-0.0989999	0.789908
YDR172W	SUP35	GST1;PNM2;SAL3;SUF12;SUP2;SUP35;SUP36;[PSI(+)];[PSI]	Translation termination factor eRF3; altered protein conformation creates the [PSI(+)] prion, a dominant cytoplasmically inherited protein aggregate that alters translational fidelity and creates a nonsense suppressor phenotype	0.0293045	0.729847	-0.2771	3.5e-05	-0.1629	0.001465	-0.139099	0.005312	-0.1205	0.072374	-0.0915006	0.12333	0.0441982	0.700917	-0.0268002	0.875633
YDR173C	ARG82	ARG82;ARGR3;ARGRIII;IPK2	Inositol polyphosphate multikinase (IPMK), sequentially phosphorylates Ins(1,4,5)P3 to form Ins(1,3,4,5,6)P5; also has diphosphoinositol polyphosphate synthase activity; regulates arginine-, phosphate-, and nitrogen-responsive genes	0.278996	5.4e-05	0.0655999	0.424479	0.152404	0.001582	-0.0256998	0.722136	0.229096	0.006196	0.00309846	0.97881	-0.0163996	0.943134	-0.1229	0.398136
YDR174W	HMO1	HMO1;HSM2	Chromatin associated high mobility group (HMG) family member involved in genome maintenance; rDNA-binding component of the Pol I transcription system; associates with a 5'-3' DNA helicase and Fpr1p, a prolyl isomerase	0.316204	0	0.347201	0	-0.0278	0.436672	0.2709	3e-06	0.158699	0.026479	0.0398964	0.576823	0.0164963	0.911202	0.0225028	0.905388
YDR175C	RSM24	RSM24	Mitochondrial ribosomal protein of the small subunit	0.0892947	0.210344	0.322805	6e-06	0.236695	3.6e-05	0.287401	1.8e-05	0.153805	0.012602	0.012397	0.901581	-0.0604996	0.632673	-0.023	0.929593
YDR176W	NGG1	ADA3;NGG1;SWI7	Transcriptional regulator involved in glucose repression of Gal4p-regulated genes; component of transcriptional adaptor and histone acetyltransferase complexes, the ADA complex, the SAGA complex, and the SLIK complex	0.1318	0.123975	0.1856	0.003064	0.0105937	0.811367	0.121798	0.052745	-0.0393993	0.597343	-0.0412998	0.64201	0.0520959	0.706646	0.0407943	0.837173
YDR177W	UBC1	UBC1	Ubiquitin-conjugating enzyme that mediates selective degradation of short-lived and abnormal proteins; plays a role in vesicle biogenesis and ER-associated protein degradation (ERAD); component of the cellular stress response	0.00299769	0.97415	0.966903	0	0.263203	7e-06	0.5344	0	0.247903	0.000961	0.191803	0.016513	0.034103	0.822622	0.033497	0.875633
YDR178W	SDH4	ACN18;SDH4	Membrane anchor subunit of succinate dehydrogenase (Sdh1p, Sdh2p, Sdh3p, Sdh4p), which couples the oxidation of succinate to the transfer of electrons to ubiquinone	0.578504	0	0.0212949	0.82348	0.551304	0	-0.00800024	0.923379	0.477501	1.7e-05	-0.0882992	0.340689	0.000403898	0.999736	-0.0244006	0.932203
YDR179C	CSN9	CSN9	Subunit of the Cop9 signalosome, which is required for deneddylation, or removal of the ubiquitin-like protein Rub1p from Cdc53p (cullin); involved in adaptation to pheromone signaling	0.000706747	0.995683	0.283697	0.000114	0.0773934	0.061255	0.188502	0.00019	0.0441003	0.498247	0.0150979	0.879563	0.0180929	0.892054	0.0689046	0.559162
YDR179W-A	YDR179W-A		Putative protein of unknown function	-0.2432	0.000108	-0.0105994	0.860562	-0.0799995	0.049849	-0.0271001	0.636932	-0.0722006	0.25663	0.106603	0.071152	0.122805	0.147974	0.123097	0.230111
YDR180W	SCC2	SCC2	Subunit of cohesin loading factor (Scc2p-Scc4p), a complex required for loading of cohesin complexes onto chromosomes; involved in establishing sister chromatid cohesion during DSB repair via histone H2AX; evolutionarily-conserved adherin	0.0496029	0.553718	-0.0378004	0.443995	-0.1891	5e-05	-0.1168	0.016527	-0.1933	0.006031	-0.0512003	0.410751	0.0398964	0.68628	0.0704992	0.526317
YDR181C	SAS4	SAS4	Subunit of the SAS complex (Sas2p, Sas4p, Sas5p), which acetylates free histones and nucleosomes and regulates transcriptional silencing; required for the HAT activity of Sas2p	-0.0028001	0.974258	0.411697	1e-06	0.201596	8.6e-05	0.0485013	0.442795	-0.0110005	0.874475	0.0535006	0.567447	0.107099	0.297226	-0.00400036	0.985749
[truncated: 5,008 more rows]
