# Supplementary material for: High-Throughput Genetic and Gene Expression Analysis of the RNAPII-CTD Reveals Unexpected Connections to SRB10/CDK8
Source: PLoS Genet. 2013 Aug 29;9(8):e1003758. doi: 10.1371/journal.pgen.1003758 (PMC3757075; doi:10.1371/journal.pgen.1003758)
Supplement: Table S3 — Biological process gene ontology terms enriched in genes with increased or decreased mRNA levels in the rpb1-CTD11 mutant. (XLS) [file pgen.1003758.s010.xls]

## Sheet: Sheet1
Genes with increased mRNA levels in the rpb1-CTD11 mutant
GOBPID	adjPvalue	Term
GO:0051603	9.43e-22	proteolysis involved in cellular protein catabolic process
GO:0043632	1.53e-20	modification-dependent macromolecule catabolic process
GO:0030163	2.82e-17	protein catabolic process
GO:0010499	1.2e-13	proteasomal ubiquitin-independent protein catabolic process
GO:0043161	1.08e-12	proteasomal ubiquitin-dependent protein catabolic process
GO:0044248	2.49e-12	cellular catabolic process
GO:0043248	2.7e-09	proteasome assembly
GO:0006511	7.57e-08	ubiquitin-dependent protein catabolic process
GO:0009064	1.61e-07	glutamine family amino acid metabolic process
GO:0044267	4.8e-07	cellular protein metabolic process
GO:0008652	1.77e-05	cellular amino acid biosynthetic process
GO:0042176	5.01e-05	regulation of protein catabolic process
GO:0044106	6.05e-05	cellular amine metabolic process
GO:0016053	6.05e-05	organic acid biosynthetic process
GO:0071629	6.56e-05	cytoplasm-associated proteasomal ubiquitin-dependent protein catabolic process
GO:0070682	6.56e-05	proteasome regulatory particle assembly
GO:0030433	8.46e-05	ER-associated protein catabolic process
GO:0006526	9.01e-05	arginine biosynthetic process
GO:0042180	0.000478901	cellular ketone metabolic process
GO:0006461	0.000478901	protein complex assembly
GO:0019752	0.000478901	carboxylic acid metabolic process
GO:0042026	0.000478901	protein refolding
GO:0051788	0.000568489	response to misfolded protein
Genes with decreased mRNA levels in the rpb1-CTD11 mutant
GOBPID	adjPvalue	Term
GO:0006826	4.51e-07	iron ion transport
GO:0055072	4.6e-06	iron ion homeostasis
GO:0006811	7.19e-06	ion transport
GO:0072522	1.84e-05	purine-containing compound biosynthetic process
GO:0033212	2.1e-05	iron assimilation
GO:0015891	2.1e-05	siderophore transport
GO:0055085	2.57e-05	transmembrane transport
GO:0019725	3.65e-05	cellular homeostasis
GO:0009165	4.53e-05	nucleotide biosynthetic process
GO:0006875	4.74e-05	cellular metal ion homeostasis
GO:0048878	6.58e-05	chemical homeostasis
GO:0006177	6.58e-05	GMP biosynthetic process
GO:0006873	9.05e-05	cellular ion homeostasis
GO:0009152	9.68e-05	purine ribonucleotide biosynthetic process
GO:0008615	0.000104206	pyridoxine biosynthetic process
GO:0000750	0.000128783	pheromone-dependent signal transduction involved in conjugation with cellular fusion
GO:0030001	0.000184589	metal ion transport
GO:0033215	0.000320232	iron assimilation by reduction and transport
GO:0009127	0.000320232	purine nucleoside monophosphate biosynthetic process
GO:0009167	0.000320232	purine ribonucleoside monophosphate metabolic process
GO:0007166	0.000331831	cell surface receptor signaling pathway
GO:0009123	0.000392	nucleoside monophosphate metabolic process
GO:0042816	0.000392	vitamin B6 metabolic process
GO:0019236	0.000412206	response to pheromone
GO:0065008	0.000534802	regulation of biological quality
GO:0009145	0.000643493	purine nucleoside triphosphate biosynthetic process
GO:0006183	0.000643493	GTP biosynthetic process
GO:0006827	0.000643493	high-affinity iron ion transport
GO:0000747	0.000700441	conjugation with cellular fusion
GO:0009201	0.000736366	ribonucleoside triphosphate biosynthetic process
GO:0009156	0.000809788	ribonucleoside monophosphate biosynthetic process
GO:0009228	0.000821672	thiamine biosynthetic process
GO:0009082	0.000986231	branched chain family amino acid biosynthetic process
