# Supplementary material for: High-Throughput Genetic and Gene Expression Analysis of the RNAPII-CTD Reveals Unexpected Connections to SRB10/CDK8
Source: PLoS Genet. 2013 Aug 29;9(8):e1003758. doi: 10.1371/journal.pgen.1003758 (PMC3757075; doi:10.1371/journal.pgen.1003758)
Supplement: Table S4 — Biological Process gene ontology terms enriched in the subset of genes with increased or decreased mRNA levels that were suppressed by loss of CDK8 in rpb1-CTD11 mutants. (XLS) [file pgen.1003758.s011.xls]

## Sheet: Sheet1
Genes with increased mRNA levels in the rpb1-CTD11 mutant
GOBPID	adjPvalue	Term
GO:0051603	1.0885e-14	proteolysis involved in cellular protein catabolic process
GO:0043632	1.52745e-13	modification-dependent macromolecule catabolic process
GO:0030163	5.90201e-11	protein catabolic process
GO:0006511	3.01614e-08	ubiquitin-dependent protein catabolic process
GO:0043161	1.92304e-07	proteasomal ubiquitin-dependent protein catabolic process
GO:0044248	5.68834e-07	cellular catabolic process
GO:0044267	1.34207e-06	cellular protein metabolic process
GO:0043248	2.05118e-05	proteasome assembly
GO:0042176	2.28912e-05	regulation of protein catabolic process
GO:0070682	0.000120963	proteasome regulatory particle assembly
GO:0045899	0.000150188	positive regulation of RNA polymerase II transcriptional preinitiation complex assembly
GO:0010499	0.000297637	proteasomal ubiquitin-independent protein catabolic process
GO:0060260	0.000417027	regulation of transcription initiation from RNA polymerase II promoter
Genes with decreased mRNA levels in the rpb1-CTD11 mutant
GOBPID	adjPvalue	Term
GO:0006826	0.000171111	iron ion transport
GO:0033212	0.00059553	iron assimilation
GO:0055072	0.00059553	iron ion homeostasis
