# Supplementary material for: High-Throughput Genetic and Gene Expression Analysis of the RNAPII-CTD Reveals Unexpected Connections to SRB10/CDK8
Source: PLoS Genet. 2013 Aug 29;9(8):e1003758. doi: 10.1371/journal.pgen.1003758 (PMC3757075; doi:10.1371/journal.pgen.1003758)
Supplement: Table S5 — Strains used in this study. (XLS) [file pgen.1003758.s012.xls]

## Sheet: Sheet1
Strains used in this study
Strain	Genotype	Background	Source Reference
MKY654	Matα rpb1-CTD11-Nat his3Δ1 leu2Δ0 LYS2+ met15Δ0 ura3Δ0 Δcan1::MATaPr-HIS3 Δlyp1::MATαPr-LEU2	BY4742	This study
MKY655	Matα rpb1-CTD12-Nat his3Δ1 leu2Δ0 LYS2+ met15Δ0 ura3Δ0 Δcan1::MATaPr-HIS3 Δlyp1::MATαPr-LEU2	BY4742	This study
MKY656	Matα rpb1-CTD13-Nat his3Δ1 leu2Δ0 LYS2+ met15Δ0 ura3Δ0 Δcan1::MATaPr-HIS3 Δlyp1::MATαPr-LEU2	BY4742	This study
MKY657	Matα rpb1-CTD20-Nat his3Δ1 leu2Δ0 LYS2+ met15Δ0 ura3Δ0 Δcan1::MATaPr-HIS3 Δlyp1::MATαPr-LEU2	BY4742	This study
MKY658	Matα rpb1-CTDWT-Nat his3Δ1 leu2Δ0 LYS2+ met15Δ0 ura3Δ0 Δcan1::MATaPr-HIS3 Δlyp1::MATαPr-LEU2	BY4742	This study
MKY1507	Matα his3Δ1 leu2Δ0 ura3Δ0	BY4742	This study
MKY1508	Matα rpb1-CTD11-Nat his3Δ1 leu2Δ0 ura3Δ0	BY4742	This study
MKY1509	Matα rpb1-CTD12-Nat his3Δ1 leu2Δ0 ura3Δ0	BY4742	This study
MKY1510	Matα rpb1-CTD13-Nat his3Δ1 leu2Δ0 ura3Δ0	BY4742	This study
MKY1511	Matα rpb1-CTD20-Nat his3Δ1 leu2Δ0 ura3Δ0	BY4742	This study
MKY1512	Matα rpb1-CTDWT-Nat his3Δ1 leu2Δ0 ura3Δ0	BY4742	This study
MKY1513	Matα rpb1-CTD11-Nat cdk8::Kan his3Δ1 leu2Δ0 ura3Δ0	BY4742	This study
MKY1514	Matα rpb1-CTD12-Nat cdk8::Kan his3Δ1 leu2Δ0 ura3Δ0	BY4742	This study
MKY1515	Matα cdk8::Kan his3Δ1 leu2Δ0 ura3Δ0	BY4742	van de Peppel et al 2005
MKY1516	Matα Cdk8-Flag::Kan his3Δ1 leu2Δ0 ura3Δ0	BY4742	This study
MKY1524	MatA Rpn4-HA::kan ade2-1 can1-100 his3-11 leu2-3,112 trp1-1 ura3-1 LYS2	W303	This study
MKY1525	MatA Rpn4-HA::kan rpb1-CTD11::Hyg ade2-1 can1-100 his3-11 leu2-3,112 trp1-1 ura3-1 LYS2	W303	This study
MKY1526	Matα Rpn4-HA::kan Cdk8::his ade2-1 can1-100 his3-11 leu2-3,112 trp1-1 ura3-1 LYS2	W303	This study
MKY1527	Matα Rpn4-HA::kan rpb1-CTD11::hyg cdk8::his ade2-1 can1-100 his3-11 leu2-3,112 trp1-1 ura3-1 LYS2	W303	This study
MKY1561	Matα Cdk8-Flag::Kan CTD11::nat his3Δ1 leu2Δ0 ura3Δ0	BY4742	This study
MKY1562	Matα TFIIB-flag::kan his3Δ1 leu2Δ0 ura3Δ0	BY4742	This study
MKY1563	Matα TFIIB-flag::kan CTD11::Nat his3Δ1 leu2Δ0 ura3Δ0	BY4742	This study
MKY1564	Matα Cet1-flag::kan his3Δ1 leu2Δ0 ura3Δ0	BY4742	This study
MKY1565	Matα Cet1-flag::kan CTD11::Nat his3Δ1 leu2Δ0 ura3Δ0	BY4742	This study
MKY1566	Matα Elf1-flag::kan his3Δ1 leu2Δ0 ura3Δ0	BY4742	This study
MKY1567	Matα Elf1-flag::kan CTD11::Nat his3Δ1 leu2Δ0 ura3Δ0	BY4742	This study
MKY1568	Matα rpn4::Nat ade2-1 can1-100 his3-11 leu2-3,112 trp1-1 ura3-1 LYS2 pRS314[RPN4]	W303	This study
MKY1569	Matα rpb1-CTD11-Hyg rpn4::Nat ade2-1 can1-100 his3-11 leu2-3,112 trp1-1 ura3-1 LYS2 pRS314[RPN4]	W303	This study
MKY1571	Matα cdk8::His rpn4::Nat ade2-1 can1-100 his3-11 leu2-3,112 trp1-1 ura3-1 LYS2 pRS314[RPN4]	W303	This study
MKY1572	Matα rpb1-CTD11-Hyg cdk8::His rpn4::Nat ade2-1 can1-100 his3-11 leu2-3,112 trp1-1 ura3-1 LYS2 pRS314[RPN4]	W303	This study
MKY1573	Matα rpn4::Nat ade2-1 can1-100 his3-11 leu2-3,112 trp1-1 ura3-1 LYS2 pRS314[rpn4 S214/220A]	W303	This study
MKY1574	Matα rpb1-CTD11-Hyg rpn4::Nat ade2-1 can1-100 his3-11 leu2-3,112 trp1-1 ura3-1 LYS2 pRS314[rpn4 S214/220A]	W303	This study
MKY1575	Matα cdk8::His rpn4::Nat ade2-1 can1-100 his3-11 leu2-3,112 trp1-1 ura3-1 LYS2 pRS314[rpn4 S214/220A]	W303	This study
MKY1576	Matα rpb1-CTD11-Hyg cdk8::His rpn4::Nat ade2-1 can1-100 his3-11 leu2-3,112 trp1-1 ura3-1 LYS2 pRS314[rpn4 S214/220A]	W303	This study
MKY1577	Matα ade2-1 can1-100 his3-11 leu2-3,112 trp1-1 ura3-1 LYS2 pRS314	W303	This study
MKY1578	Matα rpb1-CTD11-Hyg ade2-1 can1-100 his3-11 leu2-3,112 trp1-1 ura3-1 LYS2 pRS314	W303	This study
MKY1579	Matα cdk8::His ade2-1 can1-100 his3-11 leu2-3,112 trp1-1 ura3-1 LYS2 pRS314	W303	This study
MKY1580	Matα rpn4::Nat ade2-1 can1-100 his3-11 leu2-3,112 trp1-1 ura3-1 LYS2 pRS314	W303	This study
MKY1581	Matα rpb1-CTD11-Hyg cdk8::His ade2-1 can1-100 his3-11 leu2-3,112 trp1-1 ura3-1 LYS2 pRS314	W303	This study
MKY1582	Matα rpb1-CTD11-Hyg rpn4::Nat ade2-1 can1-100 his3-11 leu2-3,112 trp1-1 ura3-1 LYS2 pRS314	W303	This study
MKY1583	Matα cdk8::His rpn4::Nat ade2-1 can1-100 his3-11 leu2-3,112 trp1-1 ura3-1 LYS2 pRS314	W303	This study
MKY1584	Matα rpb1-CTD11-Hyg cdk8::His rpn4::Nat ade2-1 can1-100 his3-11 leu2-3,112 trp1-1 ura3-1 LYS2 pRS314	W303	This study
MKY1585	Matα gcn4::kan ade2-1 can1-100 his3-11 leu2-3,112 trp1-1 ura3-1 LYS2	W303	This study
MKY1586	Matα rpb1-CTD11-Hyg gcn4::kan ade2-1 can1-100 his3-11 leu2-3,112 trp1-1 ura3-1 LYS2	W303	This study
MKY1587	MatA cdk8::His gcn4::kan ade2-1 can1-100 his3-11 leu2-3,112 trp1-1 ura3-1 LYS2	W303	This study
MKY1588	Matα rpb1-CTD11-Hyg cdk8::His gcn4::kan ade2-1 can1-100 his3-11 leu2-3,112 trp1-1 ura3-1 LYS2	W303	This study
