# Supplementary material for: High-Throughput Genetic and Gene Expression Analysis of the RNAPII-CTD Reveals Unexpected Connections to SRB10/CDK8
Source: PLoS Genet. 2013 Aug 29;9(8):e1003758. doi: 10.1371/journal.pgen.1003758 (PMC3757075; doi:10.1371/journal.pgen.1003758)
Supplement: Table S6 — Plasmids used in this study. (XLS) [file pgen.1003758.s013.xls]

## Sheet: Sheet1
Plasmids used in this study
Plasmid	Relevant Genotype	Backbone	Source or Reference
pMK540	YOR052c 450bp promotor LacZ fusion	PGL669-z	this study
pMK541	PDR5 (YOR153W) 450bp promotor LacZ fusion	PGL669-z	this study
pMK542	YKL145W 450bp promotor LacZ fusion	PGL669-z	this study
pMK543	YKL096W 450bp promotor LacZ fusion	PGL669-z	this study
pMK544	YDR033W promoter LacZ fusion	PGL669-z	this study
pMK545	CUP1p RPN4	pRS314	Donghong et al 2007
pMK546	CUP1p RPN4(S214/220A)	pRS314	Donghong et al 2007
