# Supplementary material for: High-Throughput Genetic and Gene Expression Analysis of the RNAPII-CTD Reveals Unexpected Connections to SRB10/CDK8
Source: PLoS Genet. 2013 Aug 29;9(8):e1003758. doi: 10.1371/journal.pgen.1003758 (PMC3757075; doi:10.1371/journal.pgen.1003758)
Supplement: Table S7 — Primers used in this study. (XLS) [file pgen.1003758.s014.xls]

## Sheet: Sheet1
Primers used in this study
Primer name	Forward Sequence	Reverse Sequence	Use	Source or Reference
INO1 Promoter	TTTGGCTTGTTCTGTTGTCG	CCTTGTACGTGCACTTGTCG	ChIP	This study
INO1 5'	CGAGCTGCTCACCAAGTACA	AGCCATTGTTGCCACCTAAC	ChIP	This study
INO1 mid	GATCTGCAACAACGCTTGAA	TCTGGATATCGCGTCTGATG	ChIP	This study
INO1 3'	ATGCTGGCAAATTCGAGAAC	TCGTTTTGAGAAGGCAATCC	ChIP + RT	This study
Chr V	GGCTGTCAGAATATGGGGCCGTAGTA	CACCCCGAAGCTGCTTTCACAATAC	ChIP	Keogh and Buratowski 2004
YKL145W	GGTGAAGGTGCTCGTATGGT	GGGTCAAACCCGTCTAACTG	RT	This study
YMR276W	AACAACGCAGGGACTAATGC	AGACGCTAGCAATGCAGGAT	RT	This study
YNL241C	CGAACTGGTCATCAGAGTGC	CACCTCGTAAGCCTCTGGAA	RT	This study
YIR034C	CTGCCGGGCCTAAATTATCT	ACGAGCGCAATGTCTATCG	RT	This study
YML116W	CACCGGTTCACGAGACATAC	ACCCATACCGAGACACAAGG	RT	This study
